# Supplementary material for: Multistate model of the patient flow process in the pediatric emergency department
Source: PLoS One. 2019 Jul 10;14(7):e0219514. doi: 10.1371/journal.pone.0219514 (PMC6619791; doi:10.1371/journal.pone.0219514)
Supplement: S1 Data — Data is made available as a comma-delimited file. (CSV) [file pone.0219514.s001.csv]

First.Recorded.Acuity	Acuity.Level	Did.Acuity.Change	Age	Ethnicity	Race	Gender	Season	Time.of.day	staff.count	room	contact	disposition	departure	triage	left	redirect	room.s	contact.s	disposition.s	departure.s	left.s	redirect.s
5	5	NO	2	Not Hispanic or Latino	BLACK OR AFRICAN AMERICAN	M	Spring	0-4h	0	5.95	5.95	5.95	5.954	0	5.95	5.95	0	0	0	0	1	0
3	3	NO	17	Not Hispanic or Latino	WHITE	F	Spring	0-4h	0	2.7	3.65	5.32	5.62	0	2.7	2.7	1	1	1	1	0	0
5	5	NO	2	Not Hispanic or Latino	OTHER	F	Spring	0-4h	0	6.33	6.33	6.33	6.334	0	6.33	6.33	0	0	0	0	1	0
2	3	YES	16	Not Hispanic or Latino	BLACK OR AFRICAN AMERICAN	F	Spring	0-4h	0	1.87	3.1	3.92	5.2	0.8	1.87	1.87	1	1	1	1	0	0
4	3	YES	0	Not Hispanic or Latino	WHITE	M	Spring	0-4h	0	3.72	4.18	5.92	6.13	0	3.72	3.72	1	1	1	1	0	0
4	4	NO	2	Not Hispanic or Latino	WHITE	M	Spring	0-4h	0	4.37	5.35	5.88	6.35	0	4.37	4.37	1	1	1	1	0	0
5	5	NO	3	Not Hispanic or Latino	BLACK OR AFRICAN AMERICAN	M	Spring	0-4h	0	0.73	0.73	0.73	0.734	0	0.73	0.73	0	0	0	0	1	0
2	2	NO	2	Not Hispanic or Latino	WHITE	M	Spring	0-4h	0	0.13	0.18	3.45	3.97	0	0.13	0.13	1	1	1	1	0	0
5	5	NO	1	Not Hispanic or Latino	UNKNOWN	M	Spring	0-4h	0	2.73	2.73	2.73	2.75	0	2.73	2.73	0	0	0	0	1	0
4	3	YES	2	Not Hispanic or Latino	BLACK OR AFRICAN AMERICAN	M	Spring	0-4h	0	3.93	5.08	7.32	7.63	0	3.93	3.93	1	1	1	1	0	0
2	2	NO	12	Not Hispanic or Latino	BLACK OR AFRICAN AMERICAN	M	Spring	0-4h	0	0.53	0.93	3.83	5.47	0.6	0.53	0.53	1	1	1	1	0	0
3	3	NO	8	Not Hispanic or Latino	BLACK OR AFRICAN AMERICAN	M	Spring	0-4h	0	0.23	1.3	2.97	3.08	0.32	0.23	0.23	1	1	1	1	0	0
4	4	NO	1	Unknown	UNKNOWN	M	Spring	4-8h	0	1.87	1.87	1.87	1.88	0	1.87	1.87	0	0	0	0	1	0
3	3	NO	7	Not Hispanic or Latino	WHITE	F	Spring	4-8h	0	1.4	2.27	5.83	6.33	1.45	1.4	1.4	1	1	1	1	0	0
4	4	NO	2	Not Hispanic or Latino	OTHER	M	Spring	4-8h	0	3.3	3.3	3.3	3.304	0.02	3.3	3.3	0	0	0	0	1	0
4	4	NO	5	Not Hispanic or Latino	BLACK OR AFRICAN AMERICAN	M	Spring	4-8h	0	2.73	3.17	3.7	4.47	0	2.73	2.73	1	1	1	1	0	0
5	4	YES	2	Not Hispanic or Latino	WHITE	M	Spring	4-8h	0	1.68	2.28	3.25	3.5	0	1.68	1.68	1	1	1	1	0	0
4	4	NO	1	Not Hispanic or Latino	ASIAN	F	Spring	4-8h	1	1.8	1.8	1.8	1.804	0	1.8	1.8	0	0	0	0	1	0
5	5	NO	1	Not Hispanic or Latino	OTHER	M	Spring	4-8h	1	1.5	1.93	2.17	2.63	0	1.5	1.5	1	1	1	1	0	0
3	3	NO	19	Not Hispanic or Latino	BLACK OR AFRICAN AMERICAN	F	Spring	4-8h	1	0.42	1.8	5.03	6.02	0	0.42	0.42	1	1	1	1	0	0
2	2	NO	19	Not Hispanic or Latino	BLACK OR AFRICAN AMERICAN	M	Spring	4-8h	1	0.22	0.65	3.35	5.43	0.3	0.22	0.22	1	1	1	1	0	0
5	4	YES	8	Not Hispanic or Latino	BLACK OR AFRICAN AMERICAN	M	Spring	4-8h	2	0.78	1.05	1.63	1.88	0	0.78	0.78	1	1	1	1	0	0
3	3	NO	4	Not Hispanic or Latino	ASIAN	M	Spring	4-8h	2	0.22	1.12	2.83	3	0.67	0.22	0.22	1	1	1	1	0	0
5	5	NO	9	Not Hispanic or Latino	WHITE	F	Spring	4-8h	2	1.22	1.23	1.62	1.98	0	1.22	1.22	1	1	1	1	0	0
4	3	YES	16	Not Hispanic or Latino	WHITE	F	Spring	4-8h	2	0.6	1.1	3.43	3.6	0.02	0.6	0.6	1	1	1	1	0	0
4	4	NO	8	Not Hispanic or Latino	WHITE	F	Spring	4-8h	2	0.4	1.07	2.9	3.32	0	0.4	0.4	1	1	1	1	0	0
5	4	YES	6	Not Hispanic or Latino	WHITE	F	Spring	8-12h	4	1.45	1.48	2.02	2.1	0	1.45	1.45	1	1	1	1	0	0
4	4	NO	11	Not Hispanic or Latino	BLACK OR AFRICAN AMERICAN	F	Spring	8-12h	4	1.03	1.03	1.03	1.034	0	1.03	1.03	0	0	0	0	1	0
5	4	YES	7	Not Hispanic or Latino	BLACK OR AFRICAN AMERICAN	F	Spring	8-12h	4	1.57	1.6	4.05	4.53	0	1.57	1.57	1	1	1	1	0	0
5	5	NO	3	Not Hispanic or Latino	BLACK OR AFRICAN AMERICAN	M	Spring	8-12h	4	1.53	1.58	1.67	2.1	0	1.53	1.53	1	1	1	1	0	0
3	3	NO	13	Not Hispanic or Latino	WHITE	F	Spring	8-12h	4	0.17	0.53	0.73	1.2	0.18	0.17	0.17	1	1	1	1	0	0
3	4	YES	13	Not Hispanic or Latino	WHITE	F	Spring	8-12h	4	0.15	1.2	3.58	3.72	0.68	0.15	0.15	1	1	1	1	0	0
5	5	NO	3	Not Hispanic or Latino	WHITE	F	Spring	8-12h	4	1.37	1.53	1.62	1.95	0.02	1.37	1.37	1	1	1	1	0	0
4	4	NO	4	Hispanic or Latino	UNKNOWN	F	Spring	8-12h	4	1.45	1.58	3.68	3.73	0	1.45	1.45	1	1	1	1	0	0
3	3	NO	13	Not Hispanic or Latino	WHITE	M	Spring	8-12h	5	0.48	2.12	5.08	5.35	0	0.48	0.48	1	1	1	1	0	0
3	3	NO	14	Not Hispanic or Latino	WHITE	F	Spring	8-12h	5	1.43	2.08	5.35	5.92	0	1.43	1.43	1	1	1	1	0	0
4	4	NO	14	Not Hispanic or Latino	BLACK OR AFRICAN AMERICAN	F	Spring	8-12h	5	1.4	2.15	3.88	4.08	1.62	1.4	1.4	1	1	1	1	0	0
2	3	YES	4	Not Hispanic or Latino	WHITE	M	Spring	8-12h	5	0.13	0.15	4.7	5.18	0.62	0.13	0.13	1	1	1	1	0	0
4	4	NO	3	Hispanic or Latino	WHITE	M	Spring	8-12h	5	1.43	2.1	5.38	5.88	0	1.43	1.43	1	1	1	1	0	0
5	5	NO	7	Not Hispanic or Latino	BLACK OR AFRICAN AMERICAN	F	Spring	8-12h	5	1.48	1.5	1.97	3.6	0	1.48	1.48	1	1	1	1	0	0
4	4	NO	6	Not Hispanic or Latino	BLACK OR AFRICAN AMERICAN	M	Spring	8-12h	5	1.22	1.27	2.2	2.43	2.03	1.22	1.22	1	1	1	1	0	0
3	3	NO	9	Not Hispanic or Latino	OTHER	M	Spring	8-12h	5	0.25	1.03	3.15	3.47	0	0.25	0.25	1	1	1	1	0	0
4	4	NO	2	Not Hispanic or Latino	BLACK OR AFRICAN AMERICAN	F	Spring	8-12h	5	1.27	1.47	4.28	4.35	0	1.27	1.27	1	1	1	1	0	0
5	5	NO	5	Not Hispanic or Latino	BLACK OR AFRICAN AMERICAN	F	Spring	8-12h	5	1.38	1.43	3.2	3.38	1.52	1.38	1.38	1	1	1	1	0	0
3	3	NO	2	Not Hispanic or Latino	WHITE	F	Spring	8-12h	5	0.2	0.78	5.97	7.27	0.45	0.2	0.2	1	1	1	1	0	0
5	4	YES	9	Not Hispanic or Latino	BLACK OR AFRICAN AMERICAN	M	Spring	8-12h	5	1.38	1.45	3	3.4	1.52	1.38	1.38	1	1	1	1	0	0
5	5	NO	11	Not Hispanic or Latino	BLACK OR AFRICAN AMERICAN	F	Spring	8-12h	5	1.47	1.48	1.97	3.6	0.53	1.47	1.47	1	1	1	1	0	0
2	2	NO	3	Not Hispanic or Latino	WHITE	M	Spring	8-12h	6	0.7	1.05	3.02	3.63	0.93	0.7	0.7	1	1	1	1	0	0
3	4	YES	2	Not Hispanic or Latino	BLACK OR AFRICAN AMERICAN	F	Spring	8-12h	6	1.28	3.82	5.58	5.92	0	1.28	1.28	1	1	1	1	0	0
3	3	NO	12	Not Hispanic or Latino	WHITE	M	Spring	8-12h	6	2.48	2.93	7.52	7.63	1.08	2.48	2.48	1	1	1	1	0	0
2	2	NO	15	Not Hispanic or Latino	WHITE	F	Spring	8-12h	6	0.2	0.202	3.05	5.32	0	0.2	0.2	1	1	1	1	0	0
2	2	NO	12	Not Hispanic or Latino	OTHER	M	Spring	8-12h	6	0.48	0.52	2.48	3.95	0	0.48	0.48	1	1	1	1	0	0
2	2	NO	20	Not Hispanic or Latino	BLACK OR AFRICAN AMERICAN	M	Spring	8-12h	6	0.58	1.02	4.92	8.18	0.45	0.58	0.58	1	1	1	1	0	0
2	2	NO	1	Not Hispanic or Latino	BLACK OR AFRICAN AMERICAN	M	Spring	8-12h	6	1.83	2.15	6.18	6.5	0.47	1.83	1.83	1	1	1	1	0	0
5	5	NO	15	Not Hispanic or Latino	BLACK OR AFRICAN AMERICAN	F	Spring	8-12h	6	0.68	0.88	3.1	3.37	1.2	0.68	0.68	1	1	1	1	0	0
4	4	NO	13	Not Hispanic or Latino	BLACK OR AFRICAN AMERICAN	F	Spring	8-12h	6	1.1	1.25	1.52	1.95	0	1.1	1.1	1	1	1	1	0	0
4	4	NO	7	Not Hispanic or Latino	OTHER	F	Spring	8-12h	6	1.1	1.2	1.57	2.87	1.1	1.1	1.1	1	1	1	1	0	0
5	5	NO	10	Not Hispanic or Latino	WHITE	M	Spring	8-12h	6	1.05	1.28	2.13	2.32	0.73	1.05	1.05	1	1	1	1	0	0
2	3	YES	24	Not Hispanic or Latino	WHITE	F	Spring	8-12h	6	0.63	1.9	4.08	4.37	0.67	0.63	0.63	1	1	1	1	0	0
3	3	NO	1	Not Hispanic or Latino	BLACK OR AFRICAN AMERICAN	F	Spring	8-12h	6	1.2	1.95	7.48	8.32	0	1.2	1.2	1	1	1	1	0	0
2	2	NO	10	Not Hispanic or Latino	BLACK OR AFRICAN AMERICAN	F	Spring	8-12h	6	0.42	0.422	2.87	2.97	0	0.42	0.42	1	1	1	1	0	0
3	3	NO	14	Not Hispanic or Latino	OTHER	F	Spring	8-12h	6	2.37	2.8	7.33	7.53	0	2.37	2.37	1	1	1	1	0	0
5	5	NO	2	Not Hispanic or Latino	OTHER	F	Spring	8-12h	6	0.93	1.57	2	2.08	0	0.93	0.93	1	1	1	1	0	0
5	5	NO	19	Not Hispanic or Latino	BLACK OR AFRICAN AMERICAN	F	Spring	8-12h	6	0.93	0.98	1.93	2.03	0.88	0.93	0.93	1	1	1	1	0	0
2	2	NO	11	Not Hispanic or Latino	WHITE	M	Spring	8-12h	6	0.63	1.05	3.78	3.93	0.82	0.63	0.63	1	1	1	1	0	0
3	3	NO	8	Not Hispanic or Latino	WHITE	F	Spring	8-12h	6	1.68	2.37	3.9	4.43	0	1.68	1.68	1	1	1	1	0	0
5	5	NO	1	Not Hispanic or Latino	WHITE	F	Spring	8-12h	6	1.42	1.83	2.27	2.7	1.52	1.42	1.42	1	1	1	1	0	0
3	4	YES	6	Not Hispanic or Latino	BLACK OR AFRICAN AMERICAN	M	Spring	8-12h	6	0.28	0.37	0.77	1.85	0	0.28	0.28	1	1	1	1	0	0
2	2	NO	15	Not Hispanic or Latino	WHITE	F	Spring	8-12h	6	0.18	0.82	1.67	3.93	0	0.18	0.18	1	1	1	1	0	0
5	5	NO	4	Not Hispanic or Latino	BLACK OR AFRICAN AMERICAN	F	Spring	8-12h	6	1.25	1.87	2.2	2.43	0	1.25	1.25	1	1	1	1	0	0
5	5	NO	2	Not Hispanic or Latino	BLACK OR AFRICAN AMERICAN	M	Spring	8-12h	6	1.22	1.83	2.2	2.4	0	1.22	1.22	1	1	1	1	0	0
4	4	NO	5	Not Hispanic or Latino	WHITE	M	Spring	8-12h	6	1.8	2.05	4.77	5.13	1.83	1.8	1.8	1	1	1	1	0	0
3	3	NO	7	Not Hispanic or Latino	WHITE	F	Spring	8-12h	6	2.48	2.5	2.98	5.77	1.12	2.48	2.48	1	1	1	1	0	0
2	2	NO	15	Not Hispanic or Latino	OTHER	M	Spring	8-12h	6	0.82	1	2.17	2.68	0.1	0.82	0.82	1	1	1	1	0	0
2	4	YES	1	Not Hispanic or Latino	BLACK OR AFRICAN AMERICAN	F	Spring	8-12h	6	2.28	2.88	4.77	4.85	0.27	2.28	2.28	1	1	1	1	0	0
2	2	NO	1	Not Hispanic or Latino	OTHER	M	Spring	8-12h	6	0.23	0.27	3.85	6.67	0	0.23	0.23	1	1	1	1	0	0
3	2	YES	20	Not Hispanic or Latino	WHITE	M	Spring	8-12h	6	0.75	0.8	2.42	3.95	0	0.75	0.75	1	1	1	1	0	0
5	5	NO	1	Not Hispanic or Latino	WHITE	M	Spring	8-12h	6	1.1	2.25	5.07	5.32	1.3	1.1	1.1	1	1	1	1	0	0
3	3	NO	12	Not Hispanic or Latino	WHITE	M	Spring	8-12h	6	1.65	2.2	6.85	6.95	0	1.65	1.65	1	1	1	1	0	0
5	5	NO	4	Not Hispanic or Latino	BLACK OR AFRICAN AMERICAN	M	Spring	8-12h	6	1.72	1.82	3.13	3.27	2	1.72	1.72	1	1	1	1	0	0
2	2	NO	1	Not Hispanic or Latino	WHITE	F	Spring	12-16h	6	0.001	0.05	1.2	2.15	0	0.001	0.001	1	1	1	1	0	0
2	2	NO	12	Not Hispanic or Latino	BLACK OR AFRICAN AMERICAN	F	Spring	12-16h	6	0.78	0.83	3.27	3.57	0	0.78	0.78	1	1	1	1	0	0
2	2	NO	0	Not Hispanic or Latino	WHITE	M	Spring	12-16h	6	0.23	0.95	2.03	2.37	0.45	0.23	0.23	1	1	1	1	0	0
5	5	NO	2	Not Hispanic or Latino	BLACK OR AFRICAN AMERICAN	M	Spring	12-16h	6	1.17	1.9	2.72	3.02	1.37	1.17	1.17	1	1	1	1	0	0
2	2	NO	14	Not Hispanic or Latino	WHITE	F	Spring	12-16h	6	0.17	0.18	4.5	4.58	0	0.17	0.17	1	1	1	1	0	0
5	5	NO	3	Hispanic or Latino	WHITE	F	Spring	12-16h	6	1.45	2.05	2.78	3.65	1.05	1.45	1.45	1	1	1	1	0	0
4	4	NO	6	Not Hispanic or Latino	WHITE	F	Spring	12-16h	6	1.92	1.92	1.92	1.92	0	1.92	1.92	0	0	0	0	0	1
2	2	NO	11	Not Hispanic or Latino	WHITE	M	Spring	12-16h	6	0.5	0.75	3.23	3.55	0.7	0.5	0.5	1	1	1	1	0	0
4	4	NO	4	Not Hispanic or Latino	OTHER	M	Spring	12-16h	6	1.4	1.4	1.4	1.404	1.27	1.4	1.4	0	0	0	0	0	1
5	5	NO	2	Not Hispanic or Latino	WHITE	F	Spring	12-16h	6	1.38	2.1	2.35	3.25	1.72	1.38	1.38	1	1	1	1	0	0
4	4	NO	9	Not Hispanic or Latino	WHITE	F	Spring	12-16h	6	0.98	1.28	3.33	4.22	1.02	0.98	0.98	1	1	1	1	0	0
2	2	NO	16	Not Hispanic or Latino	WHITE	F	Spring	12-16h	6	0.47	0.55	2.48	5.9	0	0.47	0.47	1	1	1	1	0	0
4	5	YES	6	Not Hispanic or Latino	BLACK OR AFRICAN AMERICAN	F	Spring	12-16h	6	1	2.15	3.52	3.68	1.1	1	1	1	1	1	1	0	0
3	3	NO	10	Not Hispanic or Latino	BLACK OR AFRICAN AMERICAN	M	Spring	12-16h	6	2.67	3.12	6.38	6.52	0.7	2.67	2.67	1	1	1	1	0	0
3	3	NO	17	Not Hispanic or Latino	BLACK OR AFRICAN AMERICAN	F	Spring	12-16h	6	1.83	1.87	3.85	4.93	0	1.83	1.83	1	1	1	1	0	0
5	5	NO	3	Not Hispanic or Latino	BLACK OR AFRICAN AMERICAN	F	Spring	12-16h	6	1.03	1.65	5.18	5.57	1.77	1.03	1.03	1	1	1	1	0	0
2	3	YES	18	Not Hispanic or Latino	WHITE	M	Spring	12-16h	6	0.55	0.97	2.58	2.78	0.33	0.55	0.55	1	1	1	1	0	0
4	4	NO	2	Not Hispanic or Latino	BLACK OR AFRICAN AMERICAN	F	Spring	12-16h	6	1.12	2.53	2.93	3	0	1.12	1.12	1	1	1	1	0	0
5	5	NO	11	Not Hispanic or Latino	WHITE	M	Spring	12-16h	6	1.02	2.08	2.25	2.73	0.23	1.02	1.02	1	1	1	1	0	0
3	2	YES	16	Not Hispanic or Latino	BLACK OR AFRICAN AMERICAN	F	Spring	12-16h	6	1.4	2.15	6.92	6.98	1.67	1.4	1.4	1	1	1	1	0	0
3	3	NO	2	Not Hispanic or Latino	WHITE	M	Spring	12-16h	6	3.22	3.43	5.58	6.73	2.5	3.22	3.22	1	1	1	1	0	0
4	4	NO	2	Not Hispanic or Latino	WHITE	F	Spring	12-16h	6	1.27	1.32	2.67	3.03	1.37	1.27	1.27	1	1	1	1	0	0
4	3	YES	1	Not Hispanic or Latino	WHITE	F	Spring	12-16h	6	1.73	2.42	2.92	3.12	0.77	1.73	1.73	1	1	1	1	0	0
4	4	NO	4	Not Hispanic or Latino	BLACK OR AFRICAN AMERICAN	F	Spring	12-16h	6	1.33	2.5	2.85	4.02	0	1.33	1.33	1	1	1	1	0	0
5	5	NO	14	Not Hispanic or Latino	WHITE	M	Spring	12-16h	6	2.2	2.3	2.77	2.98	0	2.2	2.2	1	1	1	1	0	0
4	4	NO	1	Not Hispanic or Latino	UNKNOWN	M	Spring	12-16h	6	2.43	2.43	2.43	2.434	0	2.43	2.43	0	0	0	0	1	0
3	3	NO	7	Not Hispanic or Latino	WHITE	F	Spring	12-16h	6	1.58	1.88	5.72	6.03	1.65	1.58	1.58	1	1	1	1	0	0
5	5	NO	6	Not Hispanic or Latino	BLACK OR AFRICAN AMERICAN	M	Spring	12-16h	6	1.05	1.67	5.3	5.6	1.78	1.05	1.05	1	1	1	1	0	0
3	3	NO	1	Not Hispanic or Latino	WHITE	F	Spring	12-16h	6	1.93	2.32	4.47	4.63	0.32	1.93	1.93	1	1	1	1	0	0
2	2	NO	9	Not Hispanic or Latino	WHITE	F	Spring	12-16h	6	0.58	0.78	3.4	4.35	0.32	0.58	0.58	1	1	1	1	0	0
2	2	NO	10	Not Hispanic or Latino	BLACK OR AFRICAN AMERICAN	F	Spring	12-16h	6	1.07	1.68	5.12	9.07	1.58	1.07	1.07	1	1	1	1	0	0
4	4	NO	9	Not Hispanic or Latino	OTHER	F	Spring	12-16h	8	1.73	1.9	2.43	2.67	0	1.73	1.73	1	1	1	1	0	0
3	3	NO	1	Not Hispanic or Latino	WHITE	F	Spring	12-16h	8	0.03	0.35	2.68	3.32	0	0.03	0.03	1	1	1	1	0	0
3	3	NO	4	Not Hispanic or Latino	ASIAN	M	Spring	12-16h	8	1.97	2.02	5.02	6.48	2.28	1.97	1.97	1	1	1	1	0	0
2	2	NO	11	Not Hispanic or Latino	BLACK OR AFRICAN AMERICAN	F	Spring	12-16h	8	0.8	0.95	5.73	5.9	0.45	0.8	0.8	1	1	1	1	0	0
3	3	NO	5	Not Hispanic or Latino	WHITE	F	Spring	12-16h	8	2.02	4.65	6.95	7.07	0.65	2.02	2.02	1	1	1	1	0	0
4	4	NO	13	Not Hispanic or Latino	WHITE	M	Spring	12-16h	8	1.78	2.05	3.35	3.48	1.83	1.78	1.78	1	1	1	1	0	0
2	2	NO	15	Not Hispanic or Latino	WHITE	F	Spring	12-16h	8	1.38	1.63	3.38	5.15	1.43	1.38	1.38	1	1	1	1	0	0
4	4	NO	13	Not Hispanic or Latino	BLACK OR AFRICAN AMERICAN	M	Spring	12-16h	8	1.68	2.65	3.65	3.93	0.3	1.68	1.68	1	1	1	1	0	0
4	3	YES	4	Not Hispanic or Latino	WHITE	M	Spring	12-16h	8	3.37	3.4	5.73	6.13	2.47	3.37	3.37	1	1	1	1	0	0
3	3	NO	14	Not Hispanic or Latino	WHITE	F	Spring	12-16h	8	0.6	0.6	0.6	0.604	0.02	0.6	0.6	0	0	0	0	1	0
3	3	NO	4	Not Hispanic or Latino	WHITE	F	Spring	12-16h	8	1.5	1.85	5.4	6.58	0	1.5	1.5	1	1	1	1	0	0
2	2	NO	17	Not Hispanic or Latino	WHITE	M	Spring	12-16h	8	0.8	0.93	6.45	6.67	0.3	0.8	0.8	1	1	1	1	0	0
4	4	NO	15	Not Hispanic or Latino	WHITE	F	Spring	12-16h	8	1.18	2.38	5.5	5.58	0.3	1.18	1.18	1	1	1	1	0	0
3	3	NO	16	Not Hispanic or Latino	WHITE	M	Spring	12-16h	8	1.68	3.82	6.75	6.8	1.8	1.68	1.68	1	1	1	1	0	0
5	5	NO	7	Not Hispanic or Latino	BLACK OR AFRICAN AMERICAN	M	Spring	12-16h	8	1.52	1.85	2.65	2.85	0.65	1.52	1.52	1	1	1	1	0	0
4	4	NO	14	Hispanic or Latino	BLACK OR AFRICAN AMERICAN	M	Spring	12-16h	8	1.57	2.05	2.93	3.23	0.32	1.57	1.57	1	1	1	1	0	0
2	2	NO	42	Unknown	UNKNOWN	M	Spring	12-16h	8	0.001	0.05	0.25	0.32	0	0.001	0.001	1	1	1	1	0	0
5	4	YES	2	Not Hispanic or Latino	WHITE	F	Spring	12-16h	8	1.57	1.9	2.43	2.52	0.82	1.57	1.57	1	1	1	1	0	0
3	3	NO	19	Not Hispanic or Latino	BLACK OR AFRICAN AMERICAN	F	Spring	12-16h	8	3.4	3.77	6.05	6.9	0.3	3.4	3.4	1	1	1	1	0	0
5	5	NO	1	Not Hispanic or Latino	WHITE	M	Spring	12-16h	8	0.98	2.2	2.42	2.75	0.58	0.98	0.98	1	1	1	1	0	0
2	2	NO	2	Not Hispanic or Latino	WHITE	M	Spring	12-16h	8	0.001	0.07	1.47	3.95	0	0.001	0.001	1	1	1	1	0	0
4	4	NO	2	Not Hispanic or Latino	WHITE	M	Spring	12-16h	8	0.02	0.18	1.52	1.77	0.17	0.02	0.02	1	1	1	1	0	0
3	3	NO	21	Not Hispanic or Latino	BLACK OR AFRICAN AMERICAN	M	Spring	12-16h	8	2.08	2.082	7.17	8.18	0.28	2.08	2.08	1	1	1	1	0	0
3	3	NO	3	Not Hispanic or Latino	WHITE	M	Spring	16-20h	8	1.28	1.33	3.77	3.93	0.22	1.28	1.28	1	1	1	1	0	0
2	2	NO	10	Not Hispanic or Latino	BLACK OR AFRICAN AMERICAN	F	Spring	16-20h	8	0.1	0.27	1.78	2.23	0.15	0.1	0.1	1	1	1	1	0	0
3	3	NO	18	Not Hispanic or Latino	WHITE	F	Spring	12-16h	8	2.82	2.93	5.1	6.15	0.38	2.82	2.82	1	1	1	1	0	0
3	3	NO	7	Other	OTHER	F	Spring	16-20h	8	1.55	1.67	3.72	3.83	0.33	1.55	1.55	1	1	1	1	0	0
2	2	NO	0	Not Hispanic or Latino	WHITE	F	Spring	16-20h	8	0.97	1.52	4.98	5.07	0.57	0.97	0.97	1	1	1	1	0	0
2	2	NO	3	Not Hispanic or Latino	WHITE	M	Spring	16-20h	8	0.63	1.12	4.05	4.43	0.17	0.63	0.63	1	1	1	1	0	0
4	4	NO	13	Not Hispanic or Latino	WHITE	F	Spring	16-20h	8	0.82	1.28	2.45	3.17	0.38	0.82	0.82	1	1	1	1	0	0
3	3	NO	11	Not Hispanic or Latino	BLACK OR AFRICAN AMERICAN	M	Spring	16-20h	8	2.2	2.25	2.92	3.07	0.17	2.2	2.2	1	1	1	1	0	0
5	5	NO	6	Not Hispanic or Latino	BLACK OR AFRICAN AMERICAN	M	Spring	16-20h	8	0.67	0.67	0.67	0.67	0.3	0.67	0.67	0	0	0	0	0	1
2	2	NO	9	Not Hispanic or Latino	WHITE	F	Spring	16-20h	8	1.17	1.32	4.42	5	0.3	1.17	1.17	1	1	1	1	0	0
2	2	NO	16	Not Hispanic or Latino	WHITE	F	Spring	16-20h	8	0.18	0.73	2.07	2.27	0.22	0.18	0.18	1	1	1	1	0	0
5	5	NO	2	Not Hispanic or Latino	WHITE	M	Spring	16-20h	8	1.03	1.03	1.03	1.034	0	1.03	1.03	0	0	0	0	1	0
5	5	NO	1	Not Hispanic or Latino	WHITE	M	Spring	16-20h	10	1.23	1.43	3.18	3.6	0.13	1.23	1.23	1	1	1	1	0	0
5	5	NO	2	Not Hispanic or Latino	ASIAN	F	Spring	16-20h	10	1.88	1.97	3.07	3.2	0	1.88	1.88	1	1	1	1	0	0
3	3	NO	18	Not Hispanic or Latino	WHITE	M	Spring	16-20h	10	1.28	1.47	3.05	3.25	0.1	1.28	1.28	1	1	1	1	0	0
4	4	NO	2	Not Hispanic or Latino	BLACK OR AFRICAN AMERICAN	F	Spring	16-20h	10	0.13	0.92	3.57	3.7	0.4	0.13	0.13	1	1	1	1	0	0
2	2	NO	12	Hispanic or Latino	BLACK OR AFRICAN AMERICAN	F	Spring	16-20h	10	0.45	0.68	3.47	3.58	0.08	0.45	0.45	1	1	1	1	0	0
2	2	NO	19	Not Hispanic or Latino	WHITE	F	Spring	16-20h	10	0.02	0.52	2.68	2.72	0.02	0.02	0.02	1	1	1	1	0	0
5	5	NO	0	Not Hispanic or Latino	BLACK OR AFRICAN AMERICAN	F	Spring	16-20h	10	0.67	0.67	0.67	0.68	0.28	0.67	0.67	0	0	0	0	0	1
3	3	NO	1	Not Hispanic or Latino	BLACK OR AFRICAN AMERICAN	F	Spring	16-20h	10	2.53	2.532	4.73	5.7	0.17	2.53	2.53	1	1	1	1	0	0
4	4	NO	11	Not Hispanic or Latino	BLACK OR AFRICAN AMERICAN	F	Spring	16-20h	10	1.27	1.4	2.03	2.27	0.1	1.27	1.27	1	1	1	1	0	0
4	4	NO	15	Not Hispanic or Latino	WHITE	F	Spring	16-20h	10	1.22	1.7	2.48	2.8	0.17	1.22	1.22	1	1	1	1	0	0
4	4	NO	19	Not Hispanic or Latino	WHITE	M	Spring	16-20h	10	0.33	0.63	1.32	1.5	0.18	0.33	0.33	1	1	1	1	0	0
4	4	NO	12	Not Hispanic or Latino	BLACK OR AFRICAN AMERICAN	F	Spring	16-20h	10	0.27	0.68	1.48	1.6	0.13	0.27	0.27	1	1	1	1	0	0
4	4	NO	9	Not Hispanic or Latino	BLACK OR AFRICAN AMERICAN	M	Spring	16-20h	10	1.88	1.95	3.93	4.1	0.25	1.88	1.88	1	1	1	1	0	0
2	2	NO	12	Not Hispanic or Latino	WHITE	F	Spring	16-20h	10	0.08	0.33	5.47	6.38	0.12	0.08	0.08	1	1	1	1	0	0
2	2	NO	8	Not Hispanic or Latino	WHITE	M	Spring	16-20h	10	1.3	1.32	2.8	3.62	0.13	1.3	1.3	1	1	1	1	0	0
4	4	NO	9	Hispanic or Latino	UNKNOWN	M	Spring	16-20h	10	0.32	0.7	2.2	2.63	0.22	0.32	0.32	1	1	1	1	0	0
2	2	NO	13	Not Hispanic or Latino	WHITE	M	Spring	16-20h	10	0.32	0.47	2.73	3.15	0.1	0.32	0.32	1	1	1	1	0	0
3	2	YES	0	Not Hispanic or Latino	WHITE	F	Spring	16-20h	10	0.82	1.33	5.3	6	0.28	0.82	0.82	1	1	1	1	0	0
5	5	NO	4	Not Hispanic or Latino	BLACK OR AFRICAN AMERICAN	F	Spring	16-20h	9	2.28	2.37	2.68	2.82	0.5	2.28	2.28	1	1	1	1	0	0
2	2	NO	1	Not Hispanic or Latino	OTHER	M	Spring	16-20h	9	0.001	0.33	2.9	3.95	0	0.001	0.001	1	1	1	1	0	0
2	2	NO	1	Not Hispanic or Latino	OTHER	M	Spring	16-20h	9	0.22	0.33	6	7.23	0.25	0.22	0.22	1	1	1	1	0	0
3	3	NO	0	Not Hispanic or Latino	WHITE	M	Spring	16-20h	9	2.65	2.67	5.62	5.9	0.83	2.65	2.65	1	1	1	1	0	0
5	5	NO	2	Not Hispanic or Latino	WHITE	F	Spring	16-20h	9	2.73	2.73	2.73	2.734	0	2.73	2.73	0	0	0	0	1	0
5	5	NO	1	Hispanic or Latino	WHITE	M	Spring	16-20h	9	2.5	2.502	3.38	3.82	0	2.5	2.5	1	1	1	1	0	0
3	3	NO	14	Not Hispanic or Latino	WHITE	M	Spring	16-20h	9	0.32	0.37	2.12	2.88	0.42	0.32	0.32	1	1	1	1	0	0
3	3	NO	18	Not Hispanic or Latino	WHITE	F	Spring	16-20h	9	2.53	2.57	16.33	16.47	2.1	2.53	2.53	1	1	1	1	0	0
4	4	NO	2	Not Hispanic or Latino	OTHER	M	Spring	16-20h	9	1.98	2.28	2.48	3.18	2.05	1.98	1.98	1	1	1	1	0	0
4	4	NO	12	Not Hispanic or Latino	OTHER	F	Spring	16-20h	9	2.05	2.32	5.08	5.53	0.15	2.05	2.05	1	1	1	1	0	0
2	2	NO	8	Not Hispanic or Latino	BLACK OR AFRICAN AMERICAN	F	Spring	16-20h	9	0.13	0.18	3.32	4.15	0	0.13	0.13	1	1	1	1	0	0
2	3	YES	1	Not Hispanic or Latino	OTHER	F	Spring	16-20h	9	1.33	1.37	6.88	7.35	1.37	1.33	1.33	1	1	1	1	0	0
4	4	NO	5	Not Hispanic or Latino	BLACK OR AFRICAN AMERICAN	F	Spring	16-20h	9	2.77	2.77	2.77	2.774	0.1	2.77	2.77	0	0	0	0	1	0
2	2	NO	16	Not Hispanic or Latino	BLACK OR AFRICAN AMERICAN	M	Spring	16-20h	9	0.95	1.95	3.22	4.53	0.12	0.95	0.95	1	1	1	1	0	0
5	5	NO	4	Hispanic or Latino	WHITE	F	Spring	16-20h	9	2.23	2.47	5.52	5.87	2.38	2.23	2.23	1	1	1	1	0	0
3	3	NO	15	Hispanic or Latino	BLACK OR AFRICAN AMERICAN	M	Spring	16-20h	9	2.2	2.42	4.1	4.67	0	2.2	2.2	1	1	1	1	0	0
4	4	NO	16	Not Hispanic or Latino	WHITE	M	Spring	16-20h	9	1.78	1.78	1.78	1.784	0	1.78	1.78	0	0	0	0	1	0
2	2	NO	0	Not Hispanic or Latino	BLACK OR AFRICAN AMERICAN	M	Spring	16-20h	9	1.13	1.22	5.05	5.4	0	1.13	1.13	1	1	1	1	0	0
5	5	NO	3	Hispanic or Latino	UNKNOWN	M	Spring	16-20h	9	1.83	2.5	4.35	4.53	2.37	1.83	1.83	1	1	1	1	0	0
3	3	NO	1	Not Hispanic or Latino	BLACK OR AFRICAN AMERICAN	F	Spring	16-20h	9	1.77	2.18	7.2	7.35	0	1.77	1.77	1	1	1	1	0	0
5	5	NO	6	Not Hispanic or Latino	WHITE	M	Spring	16-20h	9	1.78	2.28	3.62	4.07	0.47	1.78	1.78	1	1	1	1	0	0
5	5	NO	1	Not Hispanic or Latino	WHITE	F	Spring	16-20h	9	1.83	2.5	4.28	4.53	2.37	1.83	1.83	1	1	1	1	0	0
5	4	YES	3	Not Hispanic or Latino	BLACK OR AFRICAN AMERICAN	F	Spring	16-20h	9	1.87	2.03	2.63	3.38	1.92	1.87	1.87	1	1	1	1	0	0
2	2	NO	1	Not Hispanic or Latino	WHITE	M	Spring	16-20h	9	0.05	0.052	0.9	4.12	0	0.05	0.05	1	1	1	1	0	0
4	4	NO	1	Not Hispanic or Latino	UNKNOWN	M	Spring	16-20h	9	1.13	1.13	1.13	1.134	0	1.13	1.13	0	0	0	0	1	0
5	5	NO	1	Not Hispanic or Latino	OTHER	M	Spring	16-20h	9	2.4	2.4	2.4	2.404	0	2.4	2.4	0	0	0	0	1	0
5	5	NO	4	Not Hispanic or Latino	OTHER	M	Spring	16-20h	9	1.78	2.37	3.63	3.92	1.82	1.78	1.78	1	1	1	1	0	0
3	3	NO	5	Not Hispanic or Latino	WHITE	F	Spring	16-20h	9	1.6	1.9	4.05	4.63	0	1.6	1.6	1	1	1	1	0	0
5	5	NO	2	Not Hispanic or Latino	BLACK OR AFRICAN AMERICAN	M	Spring	16-20h	9	2.7	2.7	2.7	2.704	0	2.7	2.7	0	0	0	0	1	0
5	5	NO	4	Hispanic or Latino	UNKNOWN	F	Spring	16-20h	9	1.88	2.35	4.82	5.22	2	1.88	1.88	1	1	1	1	0	0
5	5	NO	14	Not Hispanic or Latino	WHITE	F	Spring	20-24h	8	0.15	0.15	0.15	0.154	0	0.15	0.15	0	0	0	0	1	0
3	3	NO	16	Not Hispanic or Latino	WHITE	F	Spring	20-24h	8	1.3	1.97	5.15	5.27	1.08	1.3	1.3	1	1	1	1	0	0
3	3	NO	4	Not Hispanic or Latino	WHITE	F	Spring	20-24h	8	1.15	1.72	3.95	4.18	0.82	1.15	1.15	1	1	1	1	0	0
2	2	NO	4	Not Hispanic or Latino	WHITE	M	Spring	20-24h	8	0.15	0.22	2.8	3.25	0	0.15	0.15	1	1	1	1	0	0
5	5	NO	13	Other	OTHER	F	Spring	20-24h	8	0.13	0.13	0.13	0.15	0	0.13	0.13	0	0	0	0	1	0
5	5	NO	9	Not Hispanic or Latino	OTHER	M	Spring	20-24h	8	0.15	0.15	0.15	0.154	0	0.15	0.15	0	0	0	0	1	0
3	3	NO	11	Not Hispanic or Latino	BLACK OR AFRICAN AMERICAN	M	Spring	20-24h	8	1.73	1.95	3.57	4	1.12	1.73	1.73	1	1	1	1	0	0
2	2	NO	2	Not Hispanic or Latino	WHITE	M	Spring	20-24h	8	0.37	1.23	3.12	3.42	0	0.37	0.37	1	1	1	1	0	0
2	2	NO	14	Not Hispanic or Latino	WHITE	F	Spring	20-24h	8	0.1	0.2	2.13	2.22	0.22	0.1	0.1	1	1	1	1	0	0
3	3	NO	11	Not Hispanic or Latino	WHITE	F	Spring	20-24h	8	1.22	1.92	2.72	2.82	1.33	1.22	1.22	1	1	1	1	0	0
5	5	NO	10	Not Hispanic or Latino	WHITE	F	Spring	20-24h	8	1.77	2.38	3.48	3.95	0	1.77	1.77	1	1	1	1	0	0
5	5	NO	11	Not Hispanic or Latino	OTHER	F	Spring	20-24h	8	0.12	0.12	0.12	0.15	0	0.12	0.12	0	0	0	0	1	0
2	2	NO	13	Not Hispanic or Latino	WHITE	F	Spring	20-24h	8	1.2	1.83	3.88	4.77	0.37	1.2	1.2	1	1	1	1	0	0
3	3	NO	2	Not Hispanic or Latino	ASIAN	F	Spring	20-24h	8	0.67	1.95	4.77	4.95	0.62	0.67	0.67	1	1	1	1	0	0
3	3	NO	0	Not Hispanic or Latino	WHITE	M	Spring	20-24h	8	1.17	1.43	5.62	6.82	1.17	1.17	1.17	1	1	1	1	0	0
3	3	NO	7	Not Hispanic or Latino	WHITE	F	Spring	20-24h	8	1.42	1.62	3.7	5.32	0.25	1.42	1.42	1	1	1	1	0	0
4	4	NO	11	Not Hispanic or Latino	WHITE	F	Spring	20-24h	8	1.88	2.47	3.18	3.25	0	1.88	1.88	1	1	1	1	0	0
3	3	NO	16	Not Hispanic or Latino	OTHER	M	Spring	20-24h	8	1.87	2.4	2.62	3.13	0.22	1.87	1.87	1	1	1	1	0	0
3	3	NO	16	Not Hispanic or Latino	WHITE	M	Spring	20-24h	8	2.1	3.28	5.27	6.15	0	2.1	2.1	1	1	1	1	0	0
5	5	NO	7	Not Hispanic or Latino	WHITE	M	Spring	20-24h	8	1	2.38	3.68	3.85	0	1	1	1	1	1	1	0	0
2	2	NO	2	Not Hispanic or Latino	BLACK OR AFRICAN AMERICAN	M	Spring	20-24h	8	0.001	0.23	0.7	3.62	0	0.001	0.001	1	1	1	1	0	0
5	5	NO	12	Not Hispanic or Latino	BLACK OR AFRICAN AMERICAN	M	Spring	20-24h	8	1.05	1.93	2.57	2.62	0.55	1.05	1.05	1	1	1	1	0	0
3	3	NO	18	Not Hispanic or Latino	WHITE	F	Spring	20-24h	8	0.13	0.23	3.48	3.63	0.23	0.13	0.13	1	1	1	1	0	0
3	2	YES	12	Not Hispanic or Latino	BLACK OR AFRICAN AMERICAN	F	Spring	20-24h	10	0.67	1.23	2.72	4.3	0.4	0.67	0.67	1	1	1	1	0	0
4	4	NO	2	Not Hispanic or Latino	WHITE	F	Spring	20-24h	10	1.13	1.8	3.22	3.3	0	1.13	1.13	1	1	1	1	0	0
3	3	NO	18	Not Hispanic or Latino	WHITE	F	Spring	20-24h	10	1.88	2.47	6.62	7.18	0.18	1.88	1.88	1	1	1	1	0	0
3	3	NO	14	Not Hispanic or Latino	WHITE	F	Spring	20-24h	10	0.55	0.95	2.35	2.7	0.22	0.55	0.55	1	1	1	1	0	0
4	4	NO	2	Not Hispanic or Latino	WHITE	F	Spring	20-24h	10	1.15	1.82	3.18	3.32	0	1.15	1.15	1	1	1	1	0	0
3	3	NO	11	Not Hispanic or Latino	WHITE	F	Spring	20-24h	10	1.45	1.97	2.57	4.45	0.4	1.45	1.45	1	1	1	1	0	0
1	2	YES	42	Unknown	UNKNOWN	M	Spring	20-24h	10	0.02	0.18	0.6	0.72	0.02	0.02	0.02	1	1	1	1	0	0
4	4	NO	1	Not Hispanic or Latino	BLACK OR AFRICAN AMERICAN	M	Spring	20-24h	10	1.08	1.43	2	2.18	0.22	1.08	1.08	1	1	1	1	0	0
3	3	NO	18	Hispanic or Latino	BLACK OR AFRICAN AMERICAN	F	Spring	20-24h	10	1.6	1.8	3.22	3.52	0.23	1.6	1.6	1	1	1	1	0	0
2	2	NO	10	Not Hispanic or Latino	WHITE	M	Spring	20-24h	10	0.18	0.2	1.78	2.28	0.32	0.18	0.18	1	1	1	1	0	0
4	4	NO	12	Not Hispanic or Latino	BLACK OR AFRICAN AMERICAN	M	Spring	20-24h	10	1.38	1.88	2.6	2.83	0.33	1.38	1.38	1	1	1	1	0	0
4	4	NO	1	Not Hispanic or Latino	WHITE	M	Spring	20-24h	9	1.4	1.98	2.67	2.8	0	1.4	1.4	1	1	1	1	0	0
2	2	NO	13	Not Hispanic or Latino	WHITE	F	Spring	20-24h	9	0.001	0.12	0.92	1.8	0.1	0.001	0.001	1	1	1	1	0	0
5	5	NO	2	Not Hispanic or Latino	BLACK OR AFRICAN AMERICAN	F	Spring	20-24h	9	1.33	1.58	2.25	2.48	0.12	1.33	1.33	1	1	1	1	0	0
4	4	NO	5	Other	OTHER	M	Spring	20-24h	9	1.02	1.7	2.17	2.48	0	1.02	1.02	1	1	1	1	0	0
4	4	NO	10	Not Hispanic or Latino	WHITE	F	Spring	20-24h	9	0.72	2.22	3.35	3.42	0	0.72	0.72	1	1	1	1	0	0
3	3	NO	0	Not Hispanic or Latino	BLACK OR AFRICAN AMERICAN	M	Spring	0-4h	8	0.32	0.82	2.52	3.07	0.15	0.32	0.32	1	1	1	1	0	0
2	2	NO	14	Not Hispanic or Latino	WHITE	F	Spring	0-4h	8	0.02	0.53	1.53	2.48	0.05	0.02	0.02	1	1	1	1	0	0
2	2	NO	3	Not Hispanic or Latino	BLACK OR AFRICAN AMERICAN	F	Spring	0-4h	8	0.17	0.27	1.75	1.85	0.18	0.17	0.17	1	1	1	1	0	0
5	5	NO	6	Hispanic or Latino	UNKNOWN	F	Spring	0-4h	8	1.8	1.8	1.8	1.804	0	1.8	1.8	0	0	0	0	1	0
5	5	NO	2	Hispanic or Latino	UNKNOWN	F	Spring	0-4h	7	0.48	0.92	1.08	1.32	0.77	0.48	0.48	1	1	1	1	0	0
5	5	NO	1	Not Hispanic or Latino	BLACK OR AFRICAN AMERICAN	F	Spring	0-4h	7	1.02	1.52	2.13	2.38	0	1.02	1.02	1	1	1	1	0	0
2	2	NO	4	Not Hispanic or Latino	WHITE	F	Spring	0-4h	7	0.13	0.27	2.85	3.77	0.15	0.13	0.13	1	1	1	1	0	0
3	3	NO	0	Not Hispanic or Latino	WHITE	F	Spring	0-4h	7	0.23	0.67	2.88	3.07	0.25	0.23	0.23	1	1	1	1	0	0
4	4	NO	1	Not Hispanic or Latino	WHITE	F	Spring	0-4h	7	1.08	1.28	3.25	3.42	0	1.08	1.08	1	1	1	1	0	0
4	4	NO	4	Other	OTHER	M	Spring	0-4h	7	0.52	0.77	0.88	1.05	0	0.52	0.52	1	1	1	1	0	0
5	4	YES	1	Not Hispanic or Latino	OTHER	M	Spring	0-4h	7	0.93	1.65	3.25	3.38	0	0.93	0.93	1	1	1	1	0	0
4	4	NO	4	Not Hispanic or Latino	WHITE	M	Spring	0-4h	7	0.7	0.97	1.08	1.4	0	0.7	0.7	1	1	1	1	0	0
4	4	NO	19	Not Hispanic or Latino	WHITE	F	Spring	0-4h	7	0.57	0.88	1.7	1.88	0	0.57	0.57	1	1	1	1	0	0
5	5	NO	4	Not Hispanic or Latino	BLACK OR AFRICAN AMERICAN	M	Spring	0-4h	5	0.12	0.63	1.5	1.67	0.42	0.12	0.12	1	1	1	1	0	0
4	4	NO	4	Not Hispanic or Latino	BLACK OR AFRICAN AMERICAN	F	Spring	0-4h	5	0.37	1.63	1.85	2.05	0.58	0.37	0.37	1	1	1	1	0	0
2	2	NO	34	Not Hispanic or Latino	WHITE	F	Spring	0-4h	3	0.07	0.27	2.38	3.63	3.63	0.07	0.07	1	1	1	1	0	0
5	5	NO	2	Not Hispanic or Latino	BLACK OR AFRICAN AMERICAN	M	Spring	0-4h	3	0.57	0.82	1.08	1.17	0.63	0.57	0.57	1	1	1	1	0	0
5	5	NO	4	Not Hispanic or Latino	WHITE	M	Spring	0-4h	3	0.65	0.92	2.67	2.88	0	0.65	0.65	1	1	1	1	0	0
4	4	NO	5	Not Hispanic or Latino	WHITE	F	Spring	0-4h	3	0.57	0.88	1.62	1.82	0	0.57	0.57	1	1	1	1	0	0
4	4	NO	0	Not Hispanic or Latino	BLACK OR AFRICAN AMERICAN	F	Spring	0-4h	3	0.88	1.12	1.5	1.62	0	0.88	0.88	1	1	1	1	0	0
2	5	YES	3	Not Hispanic or Latino	WHITE	M	Spring	4-8h	3	0.23	0.57	0.8	1.43	0.32	0.23	0.23	1	1	1	1	0	0
5	5	NO	13	Hispanic or Latino	UNKNOWN	M	Spring	4-8h	3	0.33	0.65	1.13	1.47	0	0.33	0.33	1	1	1	1	0	0
3	3	NO	1	Not Hispanic or Latino	BLACK OR AFRICAN AMERICAN	F	Spring	4-8h	3	0.22	0.28	3.17	3.42	0	0.22	0.22	1	1	1	1	0	0
3	3	NO	4	Not Hispanic or Latino	WHITE	M	Spring	4-8h	3	0.23	1.38	5.45	5.87	0.23	0.23	0.23	1	1	1	1	0	0
4	4	NO	12	Not Hispanic or Latino	WHITE	M	Spring	4-8h	3	0.28	0.52	4.08	4.23	0	0.28	0.28	1	1	1	1	0	0
2	2	NO	17	Not Hispanic or Latino	WHITE	F	Spring	4-8h	3	0.28	0.35	3.93	11.4	0	0.28	0.28	1	1	1	1	0	0
4	5	YES	17	Not Hispanic or Latino	BLACK OR AFRICAN AMERICAN	M	Spring	4-8h	4	0.2	1.43	1.77	2.38	0.25	0.2	0.2	1	1	1	1	0	0
3	4	YES	2	Not Hispanic or Latino	BLACK OR AFRICAN AMERICAN	M	Spring	4-8h	4	0.17	0.73	2.93	3.23	0.3	0.17	0.17	1	1	1	1	0	0
2	2	NO	20	Not Hispanic or Latino	WHITE	F	Spring	4-8h	4	0.27	0.38	5.85	8.12	0	0.27	0.27	1	1	1	1	0	0
3	3	NO	8	Not Hispanic or Latino	OTHER	F	Spring	4-8h	4	0.2	0.37	4.97	5.38	0	0.2	0.2	1	1	1	1	0	0
3	3	NO	0	Not Hispanic or Latino	BLACK OR AFRICAN AMERICAN	M	Spring	4-8h	3	0.23	0.68	7.5	7.73	0	0.23	0.23	1	1	1	1	0	0
2	2	NO	1	Not Hispanic or Latino	WHITE	F	Spring	4-8h	3	0.23	0.62	1.27	4.15	0.2	0.23	0.23	1	1	1	1	0	0
5	5	NO	9	Hispanic or Latino	UNKNOWN	M	Spring	4-8h	3	0.37	1.07	2.42	2.68	0.75	0.37	0.37	1	1	1	1	0	0
4	2	YES	5	Not Hispanic or Latino	WHITE	M	Spring	8-12h	4	0.1	0.47	8.18	11	0	0.1	0.1	1	1	1	1	0	0
4	3	YES	3	Not Hispanic or Latino	WHITE	M	Spring	8-12h	4	0.33	0.65	5.57	5.9	0.38	0.33	0.33	1	1	1	1	0	0
4	4	NO	7	Not Hispanic or Latino	BLACK OR AFRICAN AMERICAN	F	Spring	8-12h	4	0.23	0.33	1.63	2.13	0.28	0.23	0.23	1	1	1	1	0	0
5	5	NO	7	Not Hispanic or Latino	BLACK OR AFRICAN AMERICAN	M	Spring	8-12h	4	0.23	0.28	1.07	1.43	0.37	0.23	0.23	1	1	1	1	0	0
3	3	NO	5	Not Hispanic or Latino	BLACK OR AFRICAN AMERICAN	M	Spring	8-12h	4	0.25	0.65	8.83	10.35	0.37	0.25	0.25	1	1	1	1	0	0
3	3	NO	1	Not Hispanic or Latino	ASIAN	F	Spring	8-12h	4	0.02	1.32	5.12	7.13	0.05	0.02	0.02	1	1	1	1	0	0
3	3	NO	3	Not Hispanic or Latino	BLACK OR AFRICAN AMERICAN	M	Spring	8-12h	4	0.2	0.97	3.17	3.83	0.22	0.2	0.2	1	1	1	1	0	0
4	4	NO	16	Not Hispanic or Latino	WHITE	F	Spring	8-12h	4	0.05	0.33	2.15	2.42	0.32	0.05	0.05	1	1	1	1	0	0
4	4	NO	5	Not Hispanic or Latino	BLACK OR AFRICAN AMERICAN	M	Spring	8-12h	5	1.67	1.93	2.53	3.42	2.13	1.67	1.67	1	1	1	1	0	0
2	2	NO	12	Not Hispanic or Latino	WHITE	M	Spring	8-12h	5	0.22	0.27	1.83	2.52	0.22	0.22	0.22	1	1	1	1	0	0
2	2	NO	0	Not Hispanic or Latino	WHITE	F	Spring	8-12h	5	0.25	0.27	1.02	2.92	0	0.25	0.25	1	1	1	1	0	0
5	4	YES	16	Not Hispanic or Latino	BLACK OR AFRICAN AMERICAN	F	Spring	8-12h	5	1.9	1.92	2.28	2.88	2.32	1.9	1.9	1	1	1	1	0	0
2	2	NO	9	Not Hispanic or Latino	BLACK OR AFRICAN AMERICAN	M	Spring	8-12h	5	0.25	0.27	4.43	5.17	0.45	0.25	0.25	1	1	1	1	0	0
3	3	NO	17	Not Hispanic or Latino	BLACK OR AFRICAN AMERICAN	F	Spring	8-12h	5	0.37	0.73	2.77	4.17	0.02	0.37	0.37	1	1	1	1	0	0
3	4	YES	3	Other	OTHER	F	Spring	8-12h	5	0.4	1.47	3.57	3.85	0	0.4	0.4	1	1	1	1	0	0
4	4	NO	5	Not Hispanic or Latino	BLACK OR AFRICAN AMERICAN	F	Spring	8-12h	5	0.45	0.87	1.25	2.23	0.52	0.45	0.45	1	1	1	1	0	0
5	5	NO	3	Not Hispanic or Latino	OTHER	M	Spring	8-12h	5	1.7	1.82	3.47	4.22	2.7	1.7	1.7	1	1	1	1	0	0
5	5	NO	3	Not Hispanic or Latino	BLACK OR AFRICAN AMERICAN	F	Spring	8-12h	5	1.23	1.23	1.23	1.23	0	1.23	1.23	0	0	0	0	1	0
3	3	NO	17	Not Hispanic or Latino	BLACK OR AFRICAN AMERICAN	M	Spring	8-12h	5	0.43	0.62	1.88	2.13	0.5	0.43	0.43	1	1	1	1	0	0
2	2	NO	7	Not Hispanic or Latino	BLACK OR AFRICAN AMERICAN	M	Spring	8-12h	5	0.28	0.43	5.02	5.53	0.13	0.28	0.28	1	1	1	1	0	0
4	4	NO	12	Not Hispanic or Latino	WHITE	M	Spring	8-12h	5	0.23	0.83	1.38	1.73	0.45	0.23	0.23	1	1	1	1	0	0
4	4	NO	11	Not Hispanic or Latino	BLACK OR AFRICAN AMERICAN	M	Spring	8-12h	5	0.47	0.88	1.33	2.27	0.53	0.47	0.47	1	1	1	1	0	0
2	3	YES	4	Hispanic or Latino	OTHER	M	Spring	8-12h	5	0.17	0.5	3.97	4.1	0	0.17	0.17	1	1	1	1	0	0
5	5	NO	4	Not Hispanic or Latino	BLACK OR AFRICAN AMERICAN	F	Spring	8-12h	5	0.55	0.55	0.55	0.57	0.3	0.55	0.55	0	0	0	0	0	1
2	2	NO	6	Not Hispanic or Latino	BLACK OR AFRICAN AMERICAN	M	Spring	8-12h	6	0.22	0.25	3.2	8.78	0.23	0.22	0.22	1	1	1	1	0	0
5	5	NO	10	Other	OTHER	M	Spring	8-12h	6	1.42	2.53	3.02	3.17	1.7	1.42	1.42	1	1	1	1	0	0
4	4	NO	16	Not Hispanic or Latino	BLACK OR AFRICAN AMERICAN	M	Spring	8-12h	6	1.12	2.02	2.25	2.43	1.32	1.12	1.12	1	1	1	1	0	0
5	5	NO	1	Not Hispanic or Latino	OTHER	M	Spring	8-12h	6	1.07	2.33	2.7	2.85	1.27	1.07	1.07	1	1	1	1	0	0
3	3	NO	13	Not Hispanic or Latino	WHITE	M	Spring	8-12h	6	1.1	1.23	2.8	2.95	1.2	1.1	1.1	1	1	1	1	0	0
2	2	NO	18	Not Hispanic or Latino	WHITE	M	Spring	8-12h	6	0.18	0.3	2.57	9.42	0.33	0.18	0.18	1	1	1	1	0	0
5	5	NO	1	Not Hispanic or Latino	OTHER	F	Spring	8-12h	6	1.13	1.78	1.98	2.13	1.28	1.13	1.13	1	1	1	1	0	0
5	5	NO	4	Not Hispanic or Latino	BLACK OR AFRICAN AMERICAN	F	Spring	8-12h	6	1.6	1.65	1.98	2.48	1.78	1.6	1.6	1	1	1	1	0	0
4	4	NO	7	Not Hispanic or Latino	WHITE	F	Spring	8-12h	6	1.53	2	2.48	2.75	1.62	1.53	1.53	1	1	1	1	0	0
4	4	NO	17	Not Hispanic or Latino	WHITE	F	Spring	8-12h	6	0.87	1.88	3.9	4.43	1.12	0.87	0.87	1	1	1	1	0	0
4	4	NO	2	Not Hispanic or Latino	WHITE	F	Spring	8-12h	6	0.95	1.28	2.57	2.88	1.22	0.95	0.95	1	1	1	1	0	0
4	4	NO	7	Not Hispanic or Latino	WHITE	F	Spring	8-12h	6	0.95	1.93	3.03	3.45	0	0.95	0.95	1	1	1	1	0	0
5	5	NO	2	Not Hispanic or Latino	BLACK OR AFRICAN AMERICAN	M	Spring	8-12h	6	0.78	1.92	2.32	2.67	0.85	0.78	0.78	1	1	1	1	0	0
3	4	YES	1	Not Hispanic or Latino	OTHER	F	Spring	8-12h	6	0.43	0.67	3	3.22	0	0.43	0.43	1	1	1	1	0	0
2	2	NO	11	Not Hispanic or Latino	WHITE	M	Spring	8-12h	6	0.15	0.27	2.45	2.83	0.18	0.15	0.15	1	1	1	1	0	0
2	2	NO	12	Not Hispanic or Latino	BLACK OR AFRICAN AMERICAN	F	Spring	8-12h	6	0.22	0.27	2.62	5.87	0.27	0.22	0.22	1	1	1	1	0	0
3	3	NO	1	Not Hispanic or Latino	BLACK OR AFRICAN AMERICAN	M	Spring	8-12h	6	0.27	0.28	2.4	2.92	0.3	0.27	0.27	1	1	1	1	0	0
3	3	NO	16	Not Hispanic or Latino	WHITE	M	Spring	8-12h	6	0.57	0.87	5.95	6.62	0	0.57	0.57	1	1	1	1	0	0
4	4	NO	2	Not Hispanic or Latino	BLACK OR AFRICAN AMERICAN	F	Spring	8-12h	6	0.83	2.33	3.97	4.18	1.03	0.83	0.83	1	1	1	1	0	0
4	4	NO	0	Not Hispanic or Latino	BLACK OR AFRICAN AMERICAN	M	Spring	12-16h	6	1.07	2.48	2.68	2.8	1.22	1.07	1.07	1	1	1	1	0	0
3	3	NO	12	Not Hispanic or Latino	WHITE	F	Spring	12-16h	6	0.67	0.93	4.55	6.53	0	0.67	0.67	1	1	1	1	0	0
3	3	NO	0	Not Hispanic or Latino	WHITE	F	Spring	12-16h	6	0.55	1.2	3.32	6.37	0.22	0.55	0.55	1	1	1	1	0	0
2	2	NO	6	Not Hispanic or Latino	WHITE	F	Spring	12-16h	6	0.3	0.4	3.77	4.15	0.48	0.3	0.3	1	1	1	1	0	0
5	5	NO	5	Hispanic or Latino	UNKNOWN	M	Spring	12-16h	6	1.22	2.67	3.77	5.15	1.23	1.22	1.22	1	1	1	1	0	0
5	5	NO	10	Hispanic or Latino	UNKNOWN	M	Spring	12-16h	6	1.23	2.68	3.32	5.18	1.25	1.23	1.23	1	1	1	1	0	0
3	3	NO	15	Not Hispanic or Latino	WHITE	M	Spring	12-16h	6	0.92	2.53	3.6	3.82	1.07	0.92	0.92	1	1	1	1	0	0
3	3	NO	5	Not Hispanic or Latino	WHITE	M	Spring	12-16h	6	0.45	0.93	1.32	1.95	0.47	0.45	0.45	1	1	1	1	0	0
4	4	NO	11	Not Hispanic or Latino	WHITE	M	Spring	12-16h	6	1.02	2.7	3	3.25	1.15	1.02	1.02	1	1	1	1	0	0
3	4	YES	2	Not Hispanic or Latino	WHITE	F	Spring	12-16h	6	1.67	2.55	4.35	4.48	0	1.67	1.67	1	1	1	1	0	0
2	2	NO	4	Not Hispanic or Latino	WHITE	F	Spring	12-16h	6	0.47	0.68	3.1	3.4	0.5	0.47	0.47	1	1	1	1	0	0
3	3	NO	3	Not Hispanic or Latino	WHITE	F	Spring	12-16h	6	0.47	1.77	2.67	2.82	0.6	0.47	0.47	1	1	1	1	0	0
3	3	NO	12	Not Hispanic or Latino	WHITE	F	Spring	12-16h	6	0.53	0.77	3.4	4.02	0.65	0.53	0.53	1	1	1	1	0	0
2	2	NO	15	Not Hispanic or Latino	WHITE	M	Spring	12-16h	6	0.17	0.22	2.75	3.17	0.1	0.17	0.17	1	1	1	1	0	0
2	2	NO	0	Not Hispanic or Latino	WHITE	M	Spring	12-16h	6	0.02	0.2	7.75	9.48	0	0.02	0.02	1	1	1	1	0	0
2	2	NO	16	Not Hispanic or Latino	WHITE	F	Spring	12-16h	6	0.1	0.37	3.2	4.65	0	0.1	0.1	1	1	1	1	0	0
5	5	NO	6	Not Hispanic or Latino	WHITE	F	Spring	12-16h	6	0.8	2.48	2.73	2.88	1.05	0.8	0.8	1	1	1	1	0	0
4	4	NO	2	Not Hispanic or Latino	WHITE	M	Spring	12-16h	6	1.43	1.45	1.8	3.1	1.52	1.43	1.43	1	1	1	1	0	0
4	5	YES	13	Not Hispanic or Latino	BLACK OR AFRICAN AMERICAN	M	Spring	12-16h	6	1.38	2.78	3.23	3.52	1.4	1.38	1.38	1	1	1	1	0	0
4	4	NO	4	Not Hispanic or Latino	WHITE	M	Spring	12-16h	6	1.27	1.8	2.45	2.87	0	1.27	1.27	1	1	1	1	0	0
3	3	NO	3	Not Hispanic or Latino	WHITE	M	Spring	12-16h	6	1.87	2.38	5.87	6.02	0	1.87	1.87	1	1	1	1	0	0
2	2	NO	14	Not Hispanic or Latino	ASIAN	F	Spring	12-16h	6	0.72	0.77	4.05	4.63	0.72	0.72	0.72	1	1	1	1	0	0
2	2	NO	5	Not Hispanic or Latino	WHITE	F	Spring	12-16h	6	0.92	0.93	4.93	5.77	1.13	0.92	0.92	1	1	1	1	0	0
3	3	NO	9	Not Hispanic or Latino	WHITE	M	Spring	12-16h	6	1.67	3.13	4.67	4.75	1.57	1.67	1.67	1	1	1	1	0	0
4	4	NO	14	Not Hispanic or Latino	WHITE	F	Spring	12-16h	6	0.97	2.68	2.92	3.15	1.15	0.97	0.97	1	1	1	1	0	0
2	2	NO	14	Not Hispanic or Latino	WHITE	M	Spring	12-16h	6	0.22	0.25	1.98	2.12	0.35	0.22	0.22	1	1	1	1	0	0
4	4	NO	0	Not Hispanic or Latino	WHITE	F	Spring	12-16h	6	3.5	3.5	3.5	3.52	0.02	3.5	3.5	0	0	0	0	1	0
3	3	NO	0	Not Hispanic or Latino	OTHER	M	Spring	12-16h	6	2.07	2.95	5.22	5.6	2	2.07	2.07	1	1	1	1	0	0
5	5	NO	9	Not Hispanic or Latino	BLACK OR AFRICAN AMERICAN	F	Spring	12-16h	8	1.65	2.57	2.78	2.95	1.8	1.65	1.65	1	1	1	1	0	0
2	2	NO	13	Not Hispanic or Latino	WHITE	M	Spring	12-16h	8	0.15	0.22	1.23	4.67	0.42	0.15	0.15	1	1	1	1	0	0
4	4	NO	2	Not Hispanic or Latino	WHITE	F	Spring	12-16h	8	0.6	2.5	2.82	3.42	0.87	0.6	0.6	1	1	1	1	0	0
3	3	NO	6	Not Hispanic or Latino	WHITE	M	Spring	12-16h	8	2.37	2.5	5.48	6.35	0	2.37	2.37	1	1	1	1	0	0
2	2	NO	9	Not Hispanic or Latino	BLACK OR AFRICAN AMERICAN	F	Spring	12-16h	8	0.62	1.42	2.03	2.27	1.38	0.62	0.62	1	1	1	1	0	0
2	2	NO	4	Not Hispanic or Latino	WHITE	M	Spring	12-16h	8	0.35	0.6	2.7	7.22	0	0.35	0.35	1	1	1	1	0	0
3	3	NO	11	Not Hispanic or Latino	BLACK OR AFRICAN AMERICAN	M	Spring	12-16h	8	2.42	3.67	5.85	6.07	2.42	2.42	2.42	1	1	1	1	0	0
3	3	NO	0	Not Hispanic or Latino	WHITE	M	Spring	12-16h	8	2.1	2.53	4.53	4.63	0	2.1	2.1	1	1	1	1	0	0
3	3	NO	2	Not Hispanic or Latino	WHITE	F	Spring	12-16h	8	1.7	1.83	3.72	5	1.7	1.7	1.7	1	1	1	1	0	0
3	3	NO	4	Not Hispanic or Latino	WHITE	F	Spring	12-16h	8	1.78	1.92	4.77	5.33	1.88	1.78	1.78	1	1	1	1	0	0
5	5	NO	20	Not Hispanic or Latino	BLACK OR AFRICAN AMERICAN	F	Spring	12-16h	8	1.42	1.88	2.37	3.22	0.32	1.42	1.42	1	1	1	1	0	0
2	3	YES	9	Not Hispanic or Latino	WHITE	M	Spring	12-16h	8	0.43	1.13	2.8	3.95	0	0.43	0.43	1	1	1	1	0	0
3	3	NO	18	Not Hispanic or Latino	BLACK OR AFRICAN AMERICAN	F	Spring	12-16h	8	1.95	2.02	4.13	4.22	0	1.95	1.95	1	1	1	1	0	0
4	3	YES	18	Not Hispanic or Latino	WHITE	F	Spring	12-16h	8	1.98	2.03	4.53	5.92	2.02	1.98	1.98	1	1	1	1	0	0
5	4	YES	2	Not Hispanic or Latino	WHITE	M	Spring	12-16h	8	0.92	2.08	2.38	2.93	1.28	0.92	0.92	1	1	1	1	0	0
2	2	NO	1	Not Hispanic or Latino	BLACK OR AFRICAN AMERICAN	F	Spring	12-16h	8	0.02	0.42	3.72	6.97	0.02	0.02	0.02	1	1	1	1	0	0
4	4	NO	4	Not Hispanic or Latino	WHITE	M	Spring	12-16h	8	0.85	2.02	5.12	5.18	0.28	0.85	0.85	1	1	1	1	0	0
5	5	NO	3	Not Hispanic or Latino	OTHER	F	Spring	12-16h	8	0.35	2.12	2.77	3	0	0.35	0.35	1	1	1	1	0	0
4	4	NO	16	Not Hispanic or Latino	WHITE	M	Spring	12-16h	8	0.28	1.97	2.37	2.63	0.55	0.28	0.28	1	1	1	1	0	0
5	5	NO	13	Not Hispanic or Latino	BLACK OR AFRICAN AMERICAN	M	Spring	12-16h	8	1.57	2.15	2.4	2.47	1.7	1.57	1.57	1	1	1	1	0	0
2	2	NO	9	Hispanic or Latino	WHITE	M	Spring	12-16h	8	0.15	0.87	2.93	4.98	0.53	0.15	0.15	1	1	1	1	0	0
5	5	NO	1	Not Hispanic or Latino	OTHER	M	Spring	16-20h	8	1.18	1.73	2.37	2.75	0	1.18	1.18	1	1	1	1	0	0
4	4	NO	5	Not Hispanic or Latino	WHITE	F	Spring	16-20h	8	1.53	1.78	2.67	2.93	1.88	1.53	1.53	1	1	1	1	0	0
3	3	NO	2	Not Hispanic or Latino	BLACK OR AFRICAN AMERICAN	M	Spring	16-20h	8	2.67	3.13	4.27	5.1	0	2.67	2.67	1	1	1	1	0	0
3	3	NO	15	Not Hispanic or Latino	WHITE	F	Spring	16-20h	8	1.97	1.972	5.5	5.7	0.2	1.97	1.97	1	1	1	1	0	0
3	3	NO	1	Not Hispanic or Latino	WHITE	F	Spring	16-20h	8	2.8	2.8	2.8	2.804	0	2.8	2.8	0	0	0	0	1	0
4	4	NO	3	Not Hispanic or Latino	WHITE	M	Spring	16-20h	8	1.9	2.08	2.62	4.25	2.15	1.9	1.9	1	1	1	1	0	0
4	4	NO	7	Not Hispanic or Latino	WHITE	M	Spring	16-20h	8	1.98	2.18	3.35	3.45	0	1.98	1.98	1	1	1	1	0	0
4	4	NO	4	Not Hispanic or Latino	WHITE	F	Spring	16-20h	8	1.78	1.85	1.95	3.18	1.93	1.78	1.78	1	1	1	1	0	0
4	4	NO	4	Not Hispanic or Latino	WHITE	F	Spring	16-20h	8	1.02	1.3	1.42	2.35	0	1.02	1.02	1	1	1	1	0	0
4	4	NO	17	Not Hispanic or Latino	OTHER	M	Spring	16-20h	8	1.45	1.67	2.13	2.63	2.12	1.45	1.45	1	1	1	1	0	0
2	2	NO	1	Not Hispanic or Latino	BLACK OR AFRICAN AMERICAN	F	Spring	16-20h	8	0.18	0.182	3.13	4.48	0.35	0.18	0.18	1	1	1	1	0	0
2	2	NO	11	Not Hispanic or Latino	WHITE	F	Spring	16-20h	8	1.42	1.53	4.1	4.27	0.35	1.42	1.42	1	1	1	1	0	0
3	2	YES	3	Not Hispanic or Latino	OTHER	F	Spring	16-20h	8	0.82	1.4	6.88	8.32	0.45	0.82	0.82	1	1	1	1	0	0
4	4	NO	2	Not Hispanic or Latino	OTHER	M	Spring	16-20h	10	0.6	0.6	0.6	0.62	0	0.6	0.6	0	0	0	0	1	0
2	2	NO	10	Not Hispanic or Latino	WHITE	M	Spring	16-20h	10	2.07	2.42	5.68	6.42	0	2.07	2.07	1	1	1	1	0	0
4	3	YES	6	Not Hispanic or Latino	WHITE	M	Spring	16-20h	10	1.55	1.77	4.73	5.65	0	1.55	1.55	1	1	1	1	0	0
3	3	NO	11	Not Hispanic or Latino	WHITE	M	Spring	16-20h	10	2.93	3.32	7.02	7.38	0	2.93	2.93	1	1	1	1	0	0
4	4	NO	8	Not Hispanic or Latino	OTHER	M	Spring	16-20h	10	1.8	1.82	2.23	2.52	2.02	1.8	1.8	1	1	1	1	0	0
3	3	NO	0	Not Hispanic or Latino	WHITE	F	Spring	16-20h	10	2.5	2.95	3.85	7.03	2.35	2.5	2.5	1	1	1	1	0	0
4	4	NO	11	Not Hispanic or Latino	WHITE	M	Spring	16-20h	10	1.33	1.4	2.08	2.42	0	1.33	1.33	1	1	1	1	0	0
2	2	NO	10	Other	OTHER	M	Spring	16-20h	10	0.48	0.83	3.3	3.62	0	0.48	0.48	1	1	1	1	0	0
4	4	NO	2	Not Hispanic or Latino	BLACK OR AFRICAN AMERICAN	M	Spring	16-20h	10	1.48	1.55	1.73	3.28	0	1.48	1.48	1	1	1	1	0	0
2	2	NO	19	Not Hispanic or Latino	WHITE	F	Spring	16-20h	10	0.57	1.02	3.45	3.55	0	0.57	0.57	1	1	1	1	0	0
3	3	NO	5	Not Hispanic or Latino	WHITE	F	Spring	16-20h	10	1.23	1.38	4.68	8.33	0	1.23	1.23	1	1	1	1	0	0
5	5	NO	1	Hispanic or Latino	UNKNOWN	F	Spring	16-20h	10	0.53	0.53	0.53	0.534	0	0.53	0.53	0	0	0	0	0	1
3	3	NO	11	Not Hispanic or Latino	WHITE	F	Spring	16-20h	10	2.88	2.97	6.67	7.08	0.57	2.88	2.88	1	1	1	1	0	0
4	4	NO	16	Not Hispanic or Latino	WHITE	M	Spring	16-20h	9	1.22	1.4	1.7	1.88	0	1.22	1.22	1	1	1	1	0	0
5	5	NO	0	Not Hispanic or Latino	BLACK OR AFRICAN AMERICAN	F	Spring	16-20h	9	2.23	2.23	2.23	2.234	0	2.23	2.23	0	0	0	0	1	0
5	3	YES	2	Not Hispanic or Latino	WHITE	F	Spring	16-20h	9	0.57	0.72	3.3	3.73	0.4	0.57	0.57	1	1	1	1	0	0
5	3	YES	1	Not Hispanic or Latino	OTHER	M	Spring	16-20h	9	1.1	1.22	5.68	6.18	0	1.1	1.1	1	1	1	1	0	0
3	3	NO	11	Not Hispanic or Latino	WHITE	M	Spring	16-20h	9	1.15	1.2	2.45	4.42	0.7	1.15	1.15	1	1	1	1	0	0
5	5	NO	3	Not Hispanic or Latino	WHITE	M	Spring	16-20h	9	0.43	0.43	0.43	0.434	0	0.43	0.43	0	0	0	0	0	1
5	5	NO	2	Not Hispanic or Latino	BLACK OR AFRICAN AMERICAN	M	Spring	16-20h	9	1.8	2.03	2.2	2.62	2.13	1.8	1.8	1	1	1	1	0	0
5	4	YES	1	Not Hispanic or Latino	BLACK OR AFRICAN AMERICAN	F	Spring	16-20h	9	1.18	1.58	2.78	3.08	1.07	1.18	1.18	1	1	1	1	0	0
4	4	NO	3	Not Hispanic or Latino	BLACK OR AFRICAN AMERICAN	M	Spring	16-20h	9	1.27	1.48	1.73	2.3	0	1.27	1.27	1	1	1	1	0	0
2	2	NO	6	Hispanic or Latino	BLACK OR AFRICAN AMERICAN	M	Spring	16-20h	9	0.43	0.5	3.58	4.22	0.75	0.43	0.43	1	1	1	1	0	0
5	5	NO	2	Not Hispanic or Latino	BLACK OR AFRICAN AMERICAN	M	Spring	16-20h	9	1.63	1.93	2.07	2.45	1.67	1.63	1.63	1	1	1	1	0	0
4	4	NO	4	Not Hispanic or Latino	BLACK OR AFRICAN AMERICAN	F	Spring	16-20h	9	1.85	2.02	2.93	3.63	0.83	1.85	1.85	1	1	1	1	0	0
4	4	NO	9	Not Hispanic or Latino	WHITE	F	Spring	16-20h	9	1.97	2	2.87	3.12	2.47	1.97	1.97	1	1	1	1	0	0
5	5	NO	6	Not Hispanic or Latino	BLACK OR AFRICAN AMERICAN	F	Spring	16-20h	9	1.9	2.05	2.2	2.43	1.1	1.9	1.9	1	1	1	1	0	0
2	2	NO	3	Not Hispanic or Latino	WHITE	F	Spring	16-20h	9	0.63	1.03	3.93	5.08	0	0.63	0.63	1	1	1	1	0	0
3	3	NO	4	Not Hispanic or Latino	WHITE	F	Spring	16-20h	9	0.48	0.55	1.83	2.47	0	0.48	0.48	1	1	1	1	0	0
5	4	YES	2	Not Hispanic or Latino	OTHER	F	Spring	16-20h	9	2.62	2.85	4.5	4.65	0	2.62	2.62	1	1	1	1	0	0
3	3	NO	1	Not Hispanic or Latino	WHITE	F	Spring	16-20h	9	1.63	1.63	1.63	1.634	0	1.63	1.63	0	0	0	0	1	0
4	3	YES	4	Not Hispanic or Latino	WHITE	M	Spring	16-20h	9	2.53	2.6	3.12	3.87	1.8	2.53	2.53	1	1	1	1	0	0
5	4	YES	0	Not Hispanic or Latino	BLACK OR AFRICAN AMERICAN	F	Spring	16-20h	9	2.72	2.73	2.95	3.1	0.78	2.72	2.72	1	1	1	1	0	0
3	3	NO	11	Not Hispanic or Latino	WHITE	M	Spring	16-20h	9	0.77	1.45	3.78	3.97	0	0.77	0.77	1	1	1	1	0	0
4	4	NO	9	Not Hispanic or Latino	BLACK OR AFRICAN AMERICAN	M	Spring	16-20h	9	2.45	2.5	4.18	4.3	0	2.45	2.45	1	1	1	1	0	0
4	4	NO	1	Not Hispanic or Latino	WHITE	F	Spring	16-20h	9	1.9	1.9	1.9	1.904	0	1.9	1.9	0	0	0	0	1	0
4	4	NO	8	Not Hispanic or Latino	WHITE	M	Spring	16-20h	9	2.53	2.8	3.28	4.08	2.73	2.53	2.53	1	1	1	1	0	0
4	4	NO	7	Not Hispanic or Latino	BLACK OR AFRICAN AMERICAN	M	Spring	16-20h	9	2.38	2.55	2.78	3.37	0	2.38	2.38	1	1	1	1	0	0
4	4	NO	6	Not Hispanic or Latino	WHITE	M	Spring	16-20h	9	2.57	2.572	2.83	3.07	2.72	2.57	2.57	1	1	1	1	0	0
3	3	NO	12	Not Hispanic or Latino	WHITE	F	Spring	16-20h	9	2.4	3.27	5.68	5.83	0.42	2.4	2.4	1	1	1	1	0	0
1	1	NO	17	Not Hispanic or Latino	WHITE	M	Spring	16-20h	9	0.001	0.12	2.23	2.67	0	0.001	0.001	1	1	1	1	0	0
3	3	NO	19	Not Hispanic or Latino	BLACK OR AFRICAN AMERICAN	M	Spring	16-20h	9	1.45	1.7	5.02	6.63	0.5	1.45	1.45	1	1	1	1	0	0
3	3	NO	3	Not Hispanic or Latino	WHITE	M	Spring	20-24h	8	0.02	1.22	4.82	5.17	0	0.02	0.02	1	1	1	1	0	0
4	4	NO	0	Not Hispanic or Latino	WHITE	M	Spring	20-24h	8	2.42	3.12	3.42	3.67	2.35	2.42	2.42	1	1	1	1	0	0
5	5	NO	8	Not Hispanic or Latino	WHITE	F	Spring	20-24h	8	2.4	2.82	3.88	4.18	1.2	2.4	2.4	1	1	1	1	0	0
4	4	NO	0	Not Hispanic or Latino	WHITE	F	Spring	20-24h	8	2.55	3.28	3.4	3.52	0.02	2.55	2.55	1	1	1	1	0	0
4	4	NO	5	Not Hispanic or Latino	BLACK OR AFRICAN AMERICAN	F	Spring	20-24h	8	2.35	2.4	2.82	3.57	0	2.35	2.35	1	1	1	1	0	0
2	2	NO	14	Not Hispanic or Latino	BLACK OR AFRICAN AMERICAN	F	Spring	20-24h	8	0.25	0.4	2.25	3.6	0	0.25	0.25	1	1	1	1	0	0
3	3	NO	14	Not Hispanic or Latino	WHITE	M	Spring	20-24h	8	2	2.68	3.4	4.4	0.27	2	2	1	1	1	1	0	0
4	4	NO	1	Not Hispanic or Latino	BLACK OR AFRICAN AMERICAN	M	Spring	20-24h	8	0.47	0.47	0.47	0.474	0	0.47	0.47	0	0	0	0	1	0
5	5	NO	3	Not Hispanic or Latino	BLACK OR AFRICAN AMERICAN	M	Spring	20-24h	8	2.4	2.45	2.9	3.6	0	2.4	2.4	1	1	1	1	0	0
3	3	NO	0	Hispanic or Latino	UNKNOWN	M	Spring	20-24h	8	2.35	3.37	4.28	4.62	1.05	2.35	2.35	1	1	1	1	0	0
5	5	NO	1	Not Hispanic or Latino	BLACK OR AFRICAN AMERICAN	M	Spring	16-20h	8	2.43	2.48	2.97	3.62	0	2.43	2.43	1	1	1	1	0	0
4	4	NO	7	Not Hispanic or Latino	BLACK OR AFRICAN AMERICAN	M	Spring	20-24h	8	0.95	0.95	0.95	0.954	0	0.95	0.95	0	0	0	0	1	0
3	3	NO	1	Not Hispanic or Latino	WHITE	M	Spring	20-24h	8	2.4	3.32	6.18	8.23	0.58	2.4	2.4	1	1	1	1	0	0
2	2	NO	37.5	Not Hispanic or Latino	WHITE	M	Spring	20-24h	8	0.33	1.25	5.45	5.85	0.18	0.33	0.33	1	1	1	1	0	0
2	2	NO	18	Not Hispanic or Latino	WHITE	F	Spring	20-24h	8	0.32	0.42	2.73	3.95	0.3	0.32	0.32	1	1	1	1	0	0
5	5	NO	1	Not Hispanic or Latino	BLACK OR AFRICAN AMERICAN	M	Spring	20-24h	8	2.6	3.07	3.63	4.22	1.45	2.6	2.6	1	1	1	1	0	0
5	5	NO	2	Not Hispanic or Latino	UNKNOWN	F	Spring	20-24h	8	2.47	3.03	3.83	3.93	1.23	2.47	2.47	1	1	1	1	0	0
2	2	NO	1	Not Hispanic or Latino	ASIAN	F	Spring	20-24h	8	0.17	0.32	2.87	3.17	0	0.17	0.17	1	1	1	1	0	0
4	4	NO	7	Not Hispanic or Latino	BLACK OR AFRICAN AMERICAN	M	Spring	20-24h	8	2.5	3.37	3.75	4.95	0	2.5	2.5	1	1	1	1	0	0
2	2	NO	6	Not Hispanic or Latino	WHITE	M	Spring	20-24h	8	0.65	0.78	2.42	3.15	0.25	0.65	0.65	1	1	1	1	0	0
2	2	NO	13	Not Hispanic or Latino	WHITE	F	Spring	20-24h	8	0.45	1.2	3.63	3.9	0	0.45	0.45	1	1	1	1	0	0
3	3	NO	0	Not Hispanic or Latino	WHITE	M	Spring	20-24h	8	2.23	2.23	2.23	2.23	0.68	2.23	2.23	0	0	0	0	1	0
2	2	NO	12	Not Hispanic or Latino	WHITE	M	Spring	20-24h	8	0.22	0.32	1.6	2.08	0.27	0.22	0.22	1	1	1	1	0	0
4	4	NO	12	Not Hispanic or Latino	WHITE	M	Spring	20-24h	8	2.22	2.75	3.7	3.88	0.57	2.22	2.22	1	1	1	1	0	0
3	3	NO	2	Not Hispanic or Latino	WHITE	M	Spring	20-24h	8	4.02	4.02	4.02	4.024	0.45	4.02	4.02	0	0	0	0	1	0
4	4	NO	6	Not Hispanic or Latino	BLACK OR AFRICAN AMERICAN	M	Spring	20-24h	8	2.98	2.98	2.98	2.984	1.02	2.98	2.98	0	0	0	0	1	0
3	3	NO	11	Not Hispanic or Latino	BLACK OR AFRICAN AMERICAN	F	Spring	20-24h	8	1.03	1.03	1.03	1.034	0	1.03	1.03	0	0	0	0	1	0
3	3	NO	13	Not Hispanic or Latino	BLACK OR AFRICAN AMERICAN	M	Spring	20-24h	8	3.8	4.22	9.67	10.83	0.43	3.8	3.8	1	1	1	1	0	0
2	2	NO	9	Hispanic or Latino	WHITE	M	Spring	20-24h	8	1.25	1.43	1.97	2.47	0	1.25	1.25	1	1	1	1	0	0
5	5	NO	1	Not Hispanic or Latino	UNKNOWN	M	Spring	20-24h	8	3.65	3.65	3.65	3.654	0.8	3.65	3.65	0	0	0	0	1	0
3	2	YES	8	Not Hispanic or Latino	WHITE	F	Spring	20-24h	8	3.87	4.32	6.87	8.85	0.98	3.87	3.87	1	1	1	1	0	0
2	2	NO	4	Not Hispanic or Latino	WHITE	F	Spring	20-24h	8	0.25	0.77	2.45	4	0	0.25	0.25	1	1	1	1	0	0
5	5	NO	1	Not Hispanic or Latino	BLACK OR AFRICAN AMERICAN	M	Spring	20-24h	10	2.17	2.18	2.63	2.77	2.17	2.17	2.17	1	1	1	1	0	0
3	2	YES	7	Not Hispanic or Latino	WHITE	F	Spring	20-24h	10	1.15	1.37	3.27	4.55	0.65	1.15	1.15	1	1	1	1	0	0
3	3	NO	14	Not Hispanic or Latino	WHITE	F	Spring	20-24h	10	2.92	3.82	6.45	6.72	1.63	2.92	2.92	1	1	1	1	0	0
4	4	NO	4	Not Hispanic or Latino	BLACK OR AFRICAN AMERICAN	F	Spring	20-24h	10	2.3	2.32	2.43	2.73	1.43	2.3	2.3	1	1	1	1	0	0
4	4	NO	15	Not Hispanic or Latino	OTHER	F	Spring	20-24h	10	2.82	3.27	4.8	5.37	1.63	2.82	2.82	1	1	1	1	0	0
3	3	NO	2	Not Hispanic or Latino	WHITE	F	Spring	20-24h	10	1.35	1.38	3.47	3.8	0	1.35	1.35	1	1	1	1	0	0
4	4	NO	3	Not Hispanic or Latino	BLACK OR AFRICAN AMERICAN	M	Spring	20-24h	10	1.37	1.37	1.37	1.38	0.02	1.37	1.37	0	0	0	0	1	0
3	3	NO	14	Other	OTHER	M	Spring	20-24h	10	2.83	3.05	4.5	4.85	0	2.83	2.83	1	1	1	1	0	0
4	4	NO	2	Not Hispanic or Latino	WHITE	M	Spring	20-24h	10	1.83	2.1	2.48	3.07	1.9	1.83	1.83	1	1	1	1	0	0
3	3	NO	13	Not Hispanic or Latino	WHITE	F	Spring	20-24h	10	2.83	3.45	6.97	7.1	1.45	2.83	2.83	1	1	1	1	0	0
3	3	NO	7	Not Hispanic or Latino	WHITE	F	Spring	20-24h	10	3.28	3.95	4.3	5.42	0.9	3.28	3.28	1	1	1	1	0	0
4	4	NO	20	Not Hispanic or Latino	WHITE	F	Spring	20-24h	10	0.9	0.9	0.9	0.904	0	0.9	0.9	0	0	0	0	1	0
5	5	NO	5	Not Hispanic or Latino	BLACK OR AFRICAN AMERICAN	M	Spring	20-24h	10	1.43	1.43	1.43	1.434	0	1.43	1.43	0	0	0	0	1	0
5	5	NO	1	Not Hispanic or Latino	WHITE	M	Spring	20-24h	9	2.05	2.05	2.05	2.07	0	2.05	2.05	0	0	0	0	1	0
3	4	YES	1	Not Hispanic or Latino	WHITE	F	Spring	20-24h	9	1.98	2.18	2.58	3.25	0	1.98	1.98	1	1	1	1	0	0
4	4	NO	16	Unknown	UNKNOWN	F	Spring	20-24h	9	0.28	0.28	0.28	0.284	0	0.28	0.28	0	0	0	0	1	0
3	3	NO	11	Not Hispanic or Latino	WHITE	M	Spring	20-24h	9	0.6	0.8	1.8	1.98	0.02	0.6	0.6	1	1	1	1	0	0
2	2	NO	16	Not Hispanic or Latino	WHITE	F	Spring	20-24h	9	1.47	1.58	2.57	2.87	0	1.47	1.47	1	1	1	1	0	0
5	4	YES	1	Not Hispanic or Latino	WHITE	F	Spring	20-24h	9	1.83	2.28	2.5	3.12	0	1.83	1.83	1	1	1	1	0	0
2	2	NO	19	Not Hispanic or Latino	BLACK OR AFRICAN AMERICAN	F	Spring	20-24h	9	1.45	2.02	7	9.4	0	1.45	1.45	1	1	1	1	0	0
2	2	NO	5	Not Hispanic or Latino	BLACK OR AFRICAN AMERICAN	F	Spring	20-24h	9	0.17	0.5	1.7	2.32	0	0.17	0.17	1	1	1	1	0	0
5	5	NO	2	Not Hispanic or Latino	BLACK OR AFRICAN AMERICAN	F	Spring	20-24h	9	2.02	2.02	2.02	2.024	0.38	2.02	2.02	0	0	0	0	1	0
5	5	NO	3	Not Hispanic or Latino	WHITE	M	Spring	20-24h	9	1.77	1.772	1.92	2.05	1.53	1.77	1.77	1	1	1	1	0	0
5	5	NO	9	Not Hispanic or Latino	BLACK OR AFRICAN AMERICAN	F	Spring	20-24h	9	1.57	1.65	2.03	2.37	0	1.57	1.57	1	1	1	1	0	0
2	2	NO	12	Not Hispanic or Latino	WHITE	F	Spring	20-24h	9	1.13	1.132	1.68	3.23	0	1.13	1.13	1	1	1	1	0	0
4	4	NO	8	Not Hispanic or Latino	BLACK OR AFRICAN AMERICAN	F	Spring	20-24h	9	1.6	1.62	1.77	2	0.4	1.6	1.6	1	1	1	1	0	0
3	3	NO	16	Not Hispanic or Latino	WHITE	F	Spring	0-4h	8	1.48	2.22	3.38	3.5	0	1.48	1.48	1	1	1	1	0	0
3	3	NO	1	Not Hispanic or Latino	OTHER	M	Spring	0-4h	8	1.65	2.23	3.32	3.8	0.23	1.65	1.65	1	1	1	1	0	0
5	5	NO	0	Not Hispanic or Latino	BLACK OR AFRICAN AMERICAN	F	Spring	0-4h	8	1.65	2.32	2.5	2.78	1.68	1.65	1.65	1	1	1	1	0	0
5	5	NO	5	Not Hispanic or Latino	WHITE	M	Spring	0-4h	8	0.98	0.98	0.98	1	0	0.98	0.98	0	0	0	0	1	0
4	3	YES	15	Not Hispanic or Latino	WHITE	F	Spring	0-4h	8	1.53	2.07	3.22	3.38	0	1.53	1.53	1	1	1	1	0	0
5	5	NO	3	Hispanic or Latino	BLACK OR AFRICAN AMERICAN	M	Spring	0-4h	8	1.63	3.33	3.75	4.07	1.15	1.63	1.63	1	1	1	1	0	0
4	4	NO	15	Not Hispanic or Latino	BLACK OR AFRICAN AMERICAN	M	Spring	0-4h	8	1.62	1.63	1.92	1.98	0.77	1.62	1.62	1	1	1	1	0	0
4	4	NO	8	Not Hispanic or Latino	OTHER	M	Spring	0-4h	7	1.08	1.88	3.7	4.35	0.15	1.08	1.08	1	1	1	1	0	0
5	5	NO	5	Not Hispanic or Latino	WHITE	M	Spring	0-4h	7	1.43	2.5	2.85	3.02	0.77	1.43	1.43	1	1	1	1	0	0
4	4	NO	1	Not Hispanic or Latino	BLACK OR AFRICAN AMERICAN	F	Spring	0-4h	7	1.17	2.32	2.63	2.9	1.52	1.17	1.17	1	1	1	1	0	0
5	5	NO	2	Not Hispanic or Latino	WHITE	M	Spring	0-4h	7	1.43	2.5	2.82	3.02	0.68	1.43	1.43	1	1	1	1	0	0
5	5	NO	5	Not Hispanic or Latino	ASIAN	M	Spring	0-4h	5	0.23	1.47	2.47	2.57	0	0.23	0.23	1	1	1	1	0	0
4	4	NO	4	Not Hispanic or Latino	BLACK OR AFRICAN AMERICAN	F	Spring	0-4h	5	0.53	1.55	3.55	3.67	0.55	0.53	0.53	1	1	1	1	0	0
4	4	NO	2	Not Hispanic or Latino	BLACK OR AFRICAN AMERICAN	F	Spring	0-4h	5	0.52	2.28	2.6	2.8	0	0.52	0.52	1	1	1	1	0	0
5	5	NO	16	Not Hispanic or Latino	BLACK OR AFRICAN AMERICAN	F	Spring	0-4h	3	0.5	1.53	3.58	3.67	0.53	0.5	0.5	1	1	1	1	0	0
3	3	NO	1	Not Hispanic or Latino	WHITE	M	Spring	0-4h	3	0.28	0.55	2.95	3.23	0	0.28	0.28	1	1	1	1	0	0
4	4	NO	0	Not Hispanic or Latino	OTHER	F	Spring	0-4h	3	0.75	0.92	2.65	2.85	0	0.75	0.75	1	1	1	1	0	0
4	4	NO	0	Not Hispanic or Latino	UNKNOWN	M	Spring	0-4h	3	0.88	1.25	1.52	2.05	0.68	0.88	0.88	1	1	1	1	0	0
5	5	NO	1	Other	OTHER	M	Spring	0-4h	3	0.9	1.2	1.4	1.53	0	0.9	0.9	1	1	1	1	0	0
5	4	YES	6	Not Hispanic or Latino	BLACK OR AFRICAN AMERICAN	M	Spring	0-4h	3	0.53	1.1	2.87	3.07	0.65	0.53	0.53	1	1	1	1	0	0
5	5	NO	1	Not Hispanic or Latino	WHITE	M	Spring	0-4h	3	0.35	0.7	2.03	2.1	0.42	0.35	0.35	1	1	1	1	0	0
4	4	NO	7	Not Hispanic or Latino	BLACK OR AFRICAN AMERICAN	M	Spring	4-8h	3	0.2	0.25	0.68	1.63	0	0.2	0.2	1	1	1	1	0	0
4	4	NO	1	Not Hispanic or Latino	WHITE	M	Spring	4-8h	3	0.35	0.6	2.38	2.78	0	0.35	0.35	1	1	1	1	0	0
5	4	YES	20	Hispanic or Latino	BLACK OR AFRICAN AMERICAN	F	Spring	4-8h	3	0.12	0.52	2	2.18	0.2	0.12	0.12	1	1	1	1	0	0
3	2	YES	2	Not Hispanic or Latino	WHITE	M	Spring	4-8h	3	0.3	0.32	1.97	6.87	0	0.3	0.3	1	1	1	1	0	0
4	4	NO	2	Hispanic or Latino	UNKNOWN	M	Spring	4-8h	4	0.17	0.72	3.33	3.77	0	0.17	0.17	1	1	1	1	0	0
4	4	NO	14	Not Hispanic or Latino	BLACK OR AFRICAN AMERICAN	F	Spring	4-8h	4	0.42	1.02	1.3	1.78	0.42	0.42	0.42	1	1	1	1	0	0
2	2	NO	2	Not Hispanic or Latino	BLACK OR AFRICAN AMERICAN	F	Spring	4-8h	4	0.03	0.05	3.72	3.9	0	0.03	0.03	1	1	1	1	0	0
5	5	NO	2	Not Hispanic or Latino	ASIAN	F	Spring	4-8h	4	0.2	0.6	4.08	4.5	0.85	0.2	0.2	1	1	1	1	0	0
3	3	NO	1	Not Hispanic or Latino	BLACK OR AFRICAN AMERICAN	M	Spring	4-8h	3	0.25	0.38	1.98	2.42	0.32	0.25	0.25	1	1	1	1	0	0
5	5	NO	14	Not Hispanic or Latino	BLACK OR AFRICAN AMERICAN	M	Spring	4-8h	3	0.12	0.68	1.1	1.23	0.4	0.12	0.12	1	1	1	1	0	0
4	5	YES	6	Not Hispanic or Latino	BLACK OR AFRICAN AMERICAN	M	Spring	4-8h	3	0.27	0.53	2.05	2.42	0.33	0.27	0.27	1	1	1	1	0	0
4	4	NO	4	Not Hispanic or Latino	WHITE	M	Spring	4-8h	3	0.27	0.82	1.77	2.58	0.22	0.27	0.27	1	1	1	1	0	0
3	3	NO	3	Not Hispanic or Latino	BLACK OR AFRICAN AMERICAN	M	Spring	4-8h	3	0.25	0.42	2.85	3.1	0.27	0.25	0.25	1	1	1	1	0	0
3	3	NO	5	Other	BLACK OR AFRICAN AMERICAN	F	Spring	4-8h	3	0.18	0.35	5.72	6.55	0.2	0.18	0.18	1	1	1	1	0	0
3	3	NO	16	Not Hispanic or Latino	BLACK OR AFRICAN AMERICAN	F	Spring	4-8h	3	0.23	0.38	3.58	3.7	0.25	0.23	0.23	1	1	1	1	0	0
4	4	NO	12	Not Hispanic or Latino	BLACK OR AFRICAN AMERICAN	F	Spring	4-8h	3	0.32	0.73	1	1.35	0.42	0.32	0.32	1	1	1	1	0	0
4	4	NO	17	Not Hispanic or Latino	WHITE	F	Spring	4-8h	3	0.37	0.5	0.75	0.98	0.13	0.37	0.37	1	1	1	1	0	0
4	4	NO	1	Not Hispanic or Latino	BLACK OR AFRICAN AMERICAN	F	Spring	8-12h	4	0.13	0.33	0.88	1.5	0.2	0.13	0.13	1	1	1	1	0	0
3	3	NO	18	Not Hispanic or Latino	BLACK OR AFRICAN AMERICAN	F	Spring	8-12h	4	0.3	0.57	5.4	5.78	0.5	0.3	0.3	1	1	1	1	0	0
3	3	NO	10	Not Hispanic or Latino	WHITE	F	Spring	8-12h	4	0.33	0.4	0.62	0.83	0.2	0.33	0.33	1	1	1	1	0	0
3	3	NO	8	Hispanic or Latino	BLACK OR AFRICAN AMERICAN	M	Spring	8-12h	4	0.27	0.3	1.1	1.2	0.42	0.27	0.27	1	1	1	1	0	0
2	2	NO	2	Not Hispanic or Latino	BLACK OR AFRICAN AMERICAN	F	Spring	8-12h	4	0.33	0.37	4.58	5.35	0.18	0.33	0.33	1	1	1	1	0	0
4	5	YES	2	Not Hispanic or Latino	BLACK OR AFRICAN AMERICAN	F	Spring	8-12h	4	0.13	0.7	2.18	2.55	0.23	0.13	0.13	1	1	1	1	0	0
5	5	NO	4	Not Hispanic or Latino	BLACK OR AFRICAN AMERICAN	F	Spring	8-12h	4	0.23	0.43	2.32	2.62	0.18	0.23	0.23	1	1	1	1	0	0
4	5	YES	6	Hispanic or Latino	UNKNOWN	M	Spring	8-12h	4	0.23	0.35	1.52	2.02	1.05	0.23	0.23	1	1	1	1	0	0
4	4	NO	2	Not Hispanic or Latino	BLACK OR AFRICAN AMERICAN	M	Spring	8-12h	4	0.22	0.42	2.17	2.62	0.17	0.22	0.22	1	1	1	1	0	0
5	5	NO	1	Not Hispanic or Latino	BLACK OR AFRICAN AMERICAN	M	Spring	8-12h	4	0.17	0.62	2.28	2.65	0.48	0.17	0.17	1	1	1	1	0	0
5	5	NO	7	Not Hispanic or Latino	OTHER	M	Spring	8-12h	5	0.17	0.92	2.73	3.17	0	0.17	0.17	1	1	1	1	0	0
5	4	YES	7	Not Hispanic or Latino	BLACK OR AFRICAN AMERICAN	M	Spring	8-12h	5	0.37	0.78	1.77	2.23	0	0.37	0.37	1	1	1	1	0	0
3	3	NO	6	Not Hispanic or Latino	WHITE	F	Spring	8-12h	5	0.23	0.27	1.65	2.23	0.27	0.23	0.23	1	1	1	1	0	0
5	5	NO	4	Not Hispanic or Latino	BLACK OR AFRICAN AMERICAN	M	Spring	8-12h	5	0.38	0.92	1.42	2.35	0.85	0.38	0.38	1	1	1	1	0	0
3	3	NO	11	Not Hispanic or Latino	WHITE	M	Spring	8-12h	5	0.17	0.2	1.87	2.28	0.28	0.17	0.17	1	1	1	1	0	0
4	4	NO	12	Not Hispanic or Latino	BLACK OR AFRICAN AMERICAN	M	Spring	8-12h	5	0.17	0.77	1.37	1.75	0.33	0.17	0.17	1	1	1	1	0	0
2	3	YES	1	Not Hispanic or Latino	ASIAN	M	Spring	8-12h	5	0.28	0.35	1.82	2.57	0	0.28	0.28	1	1	1	1	0	0
5	5	NO	4	Not Hispanic or Latino	WHITE	M	Spring	8-12h	5	0.35	1.08	1.37	1.63	0.67	0.35	0.35	1	1	1	1	0	0
4	4	NO	1	Not Hispanic or Latino	WHITE	M	Spring	8-12h	5	0.27	0.58	0.97	1.42	0.4	0.27	0.27	1	1	1	1	0	0
5	4	YES	5	Not Hispanic or Latino	BLACK OR AFRICAN AMERICAN	F	Spring	8-12h	5	0.45	0.98	1.65	2.25	0.82	0.45	0.45	1	1	1	1	0	0
4	3	YES	9	Not Hispanic or Latino	BLACK OR AFRICAN AMERICAN	M	Spring	8-12h	5	0.17	0.68	5.25	6.57	0.5	0.17	0.17	1	1	1	1	0	0
3	3	NO	4	Not Hispanic or Latino	WHITE	M	Spring	8-12h	5	0.32	0.322	2.72	3.23	0.32	0.32	0.32	1	1	1	1	0	0
4	4	NO	9	Hispanic or Latino	BLACK OR AFRICAN AMERICAN	M	Spring	8-12h	5	0.2	0.85	2.03	2.33	0	0.2	0.2	1	1	1	1	0	0
5	5	NO	2	Not Hispanic or Latino	BLACK OR AFRICAN AMERICAN	M	Spring	8-12h	5	0.35	0.88	1.25	2.33	0.82	0.35	0.35	1	1	1	1	0	0
4	5	YES	0	Not Hispanic or Latino	OTHER	F	Spring	8-12h	5	0.23	1.37	2.05	2.67	0.63	0.23	0.23	1	1	1	1	0	0
4	4	NO	16	Not Hispanic or Latino	BLACK OR AFRICAN AMERICAN	F	Spring	8-12h	6	0.63	1.37	3.75	3.92	0.88	0.63	0.63	1	1	1	1	0	0
5	4	YES	6	Not Hispanic or Latino	BLACK OR AFRICAN AMERICAN	M	Spring	8-12h	6	0.9	1.27	2.63	2.634	1.1	0.9	0.9	1	1	1	1	0	0
3	3	NO	11	Not Hispanic or Latino	WHITE	M	Spring	8-12h	6	0.38	0.57	3.87	5.35	0.8	0.38	0.38	1	1	1	1	0	0
4	5	YES	11	Not Hispanic or Latino	WHITE	F	Spring	8-12h	6	0.3	1.45	1.7	2.05	0.67	0.3	0.3	1	1	1	1	0	0
4	4	NO	10	Hispanic or Latino	UNKNOWN	M	Spring	8-12h	6	0.3	0.97	1.67	2.07	0.68	0.3	0.3	1	1	1	1	0	0
4	5	YES	4	Not Hispanic or Latino	BLACK OR AFRICAN AMERICAN	F	Spring	8-12h	6	0.75	1.35	4	4.45	1.07	0.75	0.75	1	1	1	1	0	0
4	4	NO	2	Not Hispanic or Latino	OTHER	F	Spring	8-12h	6	0.8	1.23	2.12	2.18	0	0.8	0.8	1	1	1	1	0	0
4	4	NO	2	Not Hispanic or Latino	WHITE	M	Spring	8-12h	6	0.78	1.37	2.35	2.57	1.25	0.78	0.78	1	1	1	1	0	0
4	4	NO	18	Not Hispanic or Latino	BLACK OR AFRICAN AMERICAN	F	Spring	8-12h	6	0.47	1.18	1.38	1.62	0	0.47	0.47	1	1	1	1	0	0
3	3	NO	19	Not Hispanic or Latino	WHITE	M	Spring	8-12h	6	0.2	0.38	3.77	4.42	0.23	0.2	0.2	1	1	1	1	0	0
4	4	NO	11	Not Hispanic or Latino	WHITE	M	Spring	8-12h	6	0.73	1.42	2.23	2.4	0.8	0.73	0.73	1	1	1	1	0	0
5	5	NO	0	Not Hispanic or Latino	BLACK OR AFRICAN AMERICAN	F	Spring	8-12h	6	0.83	1.23	1.65	1.77	1.02	0.83	0.83	1	1	1	1	0	0
3	3	NO	0	Not Hispanic or Latino	WHITE	F	Spring	8-12h	6	0.62	1.07	3.33	3.52	0.87	0.62	0.62	1	1	1	1	0	0
3	3	NO	8	Not Hispanic or Latino	WHITE	F	Spring	8-12h	6	0.57	1.28	3.77	3.83	0	0.57	0.57	1	1	1	1	0	0
5	5	NO	3	Not Hispanic or Latino	BLACK OR AFRICAN AMERICAN	M	Spring	8-12h	6	1.22	1.22	1.22	1.224	0	1.22	1.22	0	0	0	0	1	0
4	5	YES	1	Not Hispanic or Latino	WHITE	F	Spring	8-12h	6	0.57	1.47	1.62	1.73	0.67	0.57	0.57	1	1	1	1	0	0
3	2	YES	0	Not Hispanic or Latino	WHITE	F	Spring	8-12h	6	0.45	0.82	1.48	4.47	0.63	0.45	0.45	1	1	1	1	0	0
5	5	NO	3	Not Hispanic or Latino	WHITE	F	Spring	8-12h	6	0.68	1.4	1.9	2.12	1.45	0.68	0.68	1	1	1	1	0	0
4	4	NO	3	Not Hispanic or Latino	UNKNOWN	F	Spring	8-12h	6	1.63	1.63	1.63	1.634	0	1.63	1.63	0	0	0	0	1	0
5	5	NO	1	Not Hispanic or Latino	BLACK OR AFRICAN AMERICAN	F	Spring	8-12h	6	0.57	1.5	1.65	1.9	0	0.57	0.57	1	1	1	1	0	0
4	5	YES	19	Not Hispanic or Latino	BLACK OR AFRICAN AMERICAN	F	Spring	8-12h	6	0.8	2.17	2.9	2.97	0	0.8	0.8	1	1	1	1	0	0
3	3	NO	16	Not Hispanic or Latino	WHITE	M	Spring	8-12h	6	0.6	0.85	2.65	2.83	0.6	0.6	0.6	1	1	1	1	0	0
4	4	NO	1	Not Hispanic or Latino	WHITE	F	Spring	8-12h	6	0.87	2.37	3.72	3.77	0	0.87	0.87	1	1	1	1	0	0
2	2	NO	0	Not Hispanic or Latino	BLACK OR AFRICAN AMERICAN	M	Spring	8-12h	6	0.17	0.38	2.6	5.77	0	0.17	0.17	1	1	1	1	0	0
4	3	YES	2	Not Hispanic or Latino	BLACK OR AFRICAN AMERICAN	M	Spring	8-12h	6	0.72	0.97	2.28	6.62	0.75	0.72	0.72	1	1	1	1	0	0
5	3	YES	0	Not Hispanic or Latino	BLACK OR AFRICAN AMERICAN	F	Spring	8-12h	6	0.62	0.85	1.8	1.88	0	0.62	0.62	1	1	1	1	0	0
4	4	NO	1	Not Hispanic or Latino	WHITE	F	Spring	8-12h	6	0.73	1.4	2.58	2.77	0	0.73	0.73	1	1	1	1	0	0
4	5	YES	3	Not Hispanic or Latino	BLACK OR AFRICAN AMERICAN	F	Spring	8-12h	6	0.68	2.13	2.63	2.65	0	0.68	0.68	1	1	1	1	0	0
5	3	YES	1	Not Hispanic or Latino	WHITE	M	Spring	8-12h	6	0.98	2.28	2.52	6.12	1.18	0.98	0.98	1	1	1	1	0	0
4	4	NO	3	Not Hispanic or Latino	BLACK OR AFRICAN AMERICAN	M	Spring	8-12h	6	0.67	1.37	3.72	3.93	0	0.67	0.67	1	1	1	1	0	0
5	5	NO	15	Not Hispanic or Latino	BLACK OR AFRICAN AMERICAN	M	Spring	12-16h	6	0.67	2.7	2.92	3.08	0.82	0.67	0.67	1	1	1	1	0	0
4	4	NO	2	Not Hispanic or Latino	WHITE	M	Spring	12-16h	6	1.22	1.5	2.45	3.68	0	1.22	1.22	1	1	1	1	0	0
4	4	NO	1	Not Hispanic or Latino	BLACK OR AFRICAN AMERICAN	M	Spring	12-16h	6	0.87	2.75	3.88	4.07	0	0.87	0.87	1	1	1	1	0	0
4	4	NO	13	Not Hispanic or Latino	WHITE	M	Spring	12-16h	6	0.93	2.4	3.3	3.67	1	0.93	0.93	1	1	1	1	0	0
5	5	NO	1	Not Hispanic or Latino	ASIAN	M	Spring	12-16h	6	1.38	2.83	3.38	4.25	1.77	1.38	1.38	1	1	1	1	0	0
4	5	YES	5	Not Hispanic or Latino	BLACK OR AFRICAN AMERICAN	M	Spring	12-16h	6	2.33	2.33	2.33	2.334	0	2.33	2.33	0	0	0	0	1	0
2	2	NO	14	Not Hispanic or Latino	WHITE	M	Spring	12-16h	6	0.12	0.98	3.67	4.13	0.15	0.12	0.12	1	1	1	1	0	0
4	4	NO	4	Not Hispanic or Latino	BLACK OR AFRICAN AMERICAN	M	Spring	12-16h	6	0.88	2.77	3.93	4.07	0	0.88	0.88	1	1	1	1	0	0
3	2	YES	8	Not Hispanic or Latino	BLACK OR AFRICAN AMERICAN	F	Spring	12-16h	6	0.02	0.33	0.85	5.02	0	0.02	0.02	1	1	1	1	0	0
4	4	NO	6	Not Hispanic or Latino	WHITE	F	Spring	12-16h	6	1.42	1.6	1.75	2.53	0	1.42	1.42	1	1	1	1	0	0
3	4	YES	0	Hispanic or Latino	BLACK OR AFRICAN AMERICAN	M	Spring	12-16h	6	0.37	0.85	1.7	2.07	1.02	0.37	0.37	1	1	1	1	0	0
5	4	YES	1	Hispanic or Latino	BLACK OR AFRICAN AMERICAN	F	Spring	12-16h	6	1.37	2.63	4.1	4.5	0	1.37	1.37	1	1	1	1	0	0
4	4	NO	4	Not Hispanic or Latino	BLACK OR AFRICAN AMERICAN	F	Spring	12-16h	6	1.6	1.63	2.13	2.22	2.05	1.6	1.6	1	1	1	1	0	0
4	5	YES	12	Not Hispanic or Latino	BLACK OR AFRICAN AMERICAN	M	Spring	12-16h	6	2.45	3.38	4.72	4.83	1.67	2.45	2.45	1	1	1	1	0	0
3	3	NO	2	Not Hispanic or Latino	WHITE	F	Spring	12-16h	6	0.3	1.25	3.92	4.03	0	0.3	0.3	1	1	1	1	0	0
2	2	NO	15	Not Hispanic or Latino	WHITE	F	Spring	12-16h	6	0.22	0.222	3.23	6.87	0.22	0.22	0.22	1	1	1	1	0	0
5	4	YES	3	Hispanic or Latino	BLACK OR AFRICAN AMERICAN	F	Spring	12-16h	6	1.38	2.65	3.2	4.53	0	1.38	1.38	1	1	1	1	0	0
4	4	NO	11	Not Hispanic or Latino	WHITE	F	Spring	12-16h	6	2.9	2.9	2.9	2.92	1.65	2.9	2.9	0	0	0	0	1	0
5	5	NO	9	Not Hispanic or Latino	WHITE	F	Spring	12-16h	6	0.73	3.42	3.7	4.08	0.15	0.73	0.73	1	1	1	1	0	0
5	5	NO	8	Not Hispanic or Latino	BLACK OR AFRICAN AMERICAN	F	Spring	12-16h	6	2.4	2.4	2.4	2.404	1.73	2.4	2.4	0	0	0	0	1	0
3	3	NO	17	Not Hispanic or Latino	BLACK OR AFRICAN AMERICAN	F	Spring	12-16h	6	0.9	1	4.8	6.25	0	0.9	0.9	1	1	1	1	0	0
3	3	NO	13	Not Hispanic or Latino	WHITE	M	Spring	12-16h	6	0.82	0.85	2.6	2.78	0	0.82	0.82	1	1	1	1	0	0
4	4	NO	18	Not Hispanic or Latino	WHITE	F	Spring	12-16h	6	2.35	2.35	2.35	2.37	0	2.35	2.35	0	0	0	0	1	0
3	3	NO	1	Not Hispanic or Latino	WHITE	M	Spring	12-16h	6	0.78	0.9	6.02	6.38	0	0.78	0.78	1	1	1	1	0	0
3	4	YES	1	Not Hispanic or Latino	WHITE	M	Spring	12-16h	6	0.15	0.72	1.95	2.48	0.22	0.15	0.15	1	1	1	1	0	0
2	2	NO	12	Not Hispanic or Latino	WHITE	F	Spring	12-16h	6	0.001	0.52	4.68	5.83	0	0.001	0.001	1	1	1	1	0	0
3	3	NO	2	Not Hispanic or Latino	WHITE	M	Spring	12-16h	6	0.85	0.98	3.85	3.97	0	0.85	0.85	1	1	1	1	0	0
5	5	NO	13	Not Hispanic or Latino	WHITE	M	Spring	12-16h	6	0.1	0.1	0.1	0.104	0	0.1	0.1	0	0	0	0	0	1
5	5	NO	2	Not Hispanic or Latino	WHITE	F	Spring	12-16h	6	3.17	4.07	4.62	4.83	1.53	3.17	3.17	1	1	1	1	0	0
2	3	YES	6	Not Hispanic or Latino	WHITE	M	Spring	12-16h	6	0.12	0.13	2.1	2.73	0.55	0.12	0.12	1	1	1	1	0	0
5	5	NO	4	Not Hispanic or Latino	BLACK OR AFRICAN AMERICAN	F	Spring	12-16h	6	4.05	4.05	4.05	4.07	0	4.05	4.05	0	0	0	0	1	0
4	5	YES	3	Not Hispanic or Latino	BLACK OR AFRICAN AMERICAN	M	Spring	12-16h	6	2.63	3.23	3.7	4.12	1.58	2.63	2.63	1	1	1	1	0	0
4	4	NO	5	Not Hispanic or Latino	BLACK OR AFRICAN AMERICAN	F	Spring	12-16h	6	4.1	4.1	4.1	4.12	1.65	4.1	4.1	0	0	0	0	1	0
2	2	NO	9	Not Hispanic or Latino	WHITE	M	Spring	12-16h	6	0.08	0.53	2.3	2.57	0.18	0.08	0.08	1	1	1	1	0	0
2	2	NO	10	Not Hispanic or Latino	BLACK OR AFRICAN AMERICAN	F	Spring	12-16h	8	0.53	0.532	1.62	5.8	0.15	0.53	0.53	1	1	1	1	0	0
2	2	NO	18	Not Hispanic or Latino	ASIAN	F	Spring	12-16h	8	0.07	0.57	3.63	5.53	0.27	0.07	0.07	1	1	1	1	0	0
3	3	NO	18	Not Hispanic or Latino	WHITE	M	Spring	12-16h	8	1.47	1.9	5.45	5.62	0	1.47	1.47	1	1	1	1	0	0
5	5	NO	11	Not Hispanic or Latino	WHITE	F	Spring	12-16h	8	1.93	2.82	3.67	3.8	2.07	1.93	1.93	1	1	1	1	0	0
4	4	NO	13	Not Hispanic or Latino	WHITE	M	Spring	12-16h	8	2.52	3	3.2	3.48	1.33	2.52	2.52	1	1	1	1	0	0
3	3	NO	8	Not Hispanic or Latino	BLACK OR AFRICAN AMERICAN	M	Spring	12-16h	8	1.52	1.65	3.53	3.62	0.28	1.52	1.52	1	1	1	1	0	0
5	4	YES	3	Not Hispanic or Latino	WHITE	F	Spring	12-16h	8	2.17	3.17	3.48	3.78	2.28	2.17	2.17	1	1	1	1	0	0
3	3	NO	1	Not Hispanic or Latino	WHITE	M	Spring	12-16h	8	0.6	0.68	5.87	6.82	0.28	0.6	0.6	1	1	1	1	0	0
2	2	NO	10	Not Hispanic or Latino	WHITE	M	Spring	12-16h	8	0.001	0.62	3.62	6.82	0	0.001	0.001	1	1	1	1	0	0
2	2	NO	20	Hispanic or Latino	BLACK OR AFRICAN AMERICAN	M	Spring	12-16h	8	0.001	0.12	5.02	5.45	0	0.001	0.001	1	1	1	1	0	0
5	5	NO	6	Not Hispanic or Latino	WHITE	M	Spring	12-16h	8	0.3	3.1	4.35	4.53	0.4	0.3	0.3	1	1	1	1	0	0
3	3	NO	13	Not Hispanic or Latino	OTHER	F	Spring	12-16h	8	1.58	3.03	7.05	7.53	0.13	1.58	1.58	1	1	1	1	0	0
3	3	NO	6	Not Hispanic or Latino	BLACK OR AFRICAN AMERICAN	F	Spring	12-16h	8	3.3	3.57	3.72	4.83	0.38	3.3	3.3	1	1	1	1	0	0
3	3	NO	3	Not Hispanic or Latino	WHITE	F	Spring	12-16h	8	1.62	3.07	5.75	6.77	0.47	1.62	1.62	1	1	1	1	0	0
3	3	NO	12	Not Hispanic or Latino	WHITE	M	Spring	12-16h	8	1.08	1.23	5.15	6.35	0.38	1.08	1.08	1	1	1	1	0	0
2	2	NO	12	Not Hispanic or Latino	WHITE	M	Spring	12-16h	8	0.3	0.72	3.38	3.42	0	0.3	0.3	1	1	1	1	0	0
2	2	NO	8	Not Hispanic or Latino	WHITE	M	Spring	12-16h	8	0.17	0.23	0.47	1.72	0.18	0.17	0.17	1	1	1	1	0	0
4	3	YES	1	Not Hispanic or Latino	BLACK OR AFRICAN AMERICAN	F	Spring	12-16h	8	2.42	2.62	6.02	6.32	0	2.42	2.42	1	1	1	1	0	0
3	2	YES	13	Not Hispanic or Latino	WHITE	F	Spring	12-16h	8	0.77	1.53	6.83	7.35	0	0.77	0.77	1	1	1	1	0	0
4	4	NO	1	Not Hispanic or Latino	WHITE	F	Spring	12-16h	8	2.07	2.4	3.25	3.67	2.15	2.07	2.07	1	1	1	1	0	0
3	3	NO	5	Not Hispanic or Latino	WHITE	F	Spring	12-16h	8	2.83	2.97	7.25	8.57	0.3	2.83	2.83	1	1	1	1	0	0
3	3	NO	2	Not Hispanic or Latino	WHITE	F	Spring	12-16h	8	3.43	3.57	7.82	8.17	0.78	3.43	3.43	1	1	1	1	0	0
4	4	NO	3	Not Hispanic or Latino	WHITE	M	Spring	12-16h	8	2.37	2.4	3.98	4.4	0	2.37	2.37	1	1	1	1	0	0
3	3	NO	2	Not Hispanic or Latino	WHITE	M	Spring	12-16h	8	0.6	1.18	4.27	4.5	0	0.6	0.6	1	1	1	1	0	0
4	4	NO	7	Not Hispanic or Latino	OTHER	M	Spring	12-16h	8	2.17	2.52	3.02	3.47	0.72	2.17	2.17	1	1	1	1	0	0
3	3	NO	4	Not Hispanic or Latino	UNKNOWN	M	Spring	12-16h	8	3.6	3.63	6.48	7.27	0.63	3.6	3.6	1	1	1	1	0	0
5	5	NO	7	Not Hispanic or Latino	OTHER	M	Spring	12-16h	8	0.95	0.95	0.95	0.954	0	0.95	0.95	0	0	0	0	1	0
4	4	NO	6	Not Hispanic or Latino	BLACK OR AFRICAN AMERICAN	F	Spring	16-20h	8	1.85	2.88	3.47	3.62	1.9	1.85	1.85	1	1	1	1	0	0
4	4	NO	3	Not Hispanic or Latino	WHITE	M	Spring	16-20h	8	1.68	2.03	2.57	2.8	2.18	1.68	1.68	1	1	1	1	0	0
4	4	NO	1	Not Hispanic or Latino	WHITE	M	Spring	16-20h	8	1.72	2.02	2.52	2.83	2.22	1.72	1.72	1	1	1	1	0	0
5	5	NO	1	Not Hispanic or Latino	BLACK OR AFRICAN AMERICAN	F	Spring	16-20h	8	1.97	3.18	3.77	4	0	1.97	1.97	1	1	1	1	0	0
4	4	NO	12	Not Hispanic or Latino	BLACK OR AFRICAN AMERICAN	F	Spring	16-20h	8	1.63	3.93	6.27	6.68	0.45	1.63	1.63	1	1	1	1	0	0
2	2	NO	17	Other	OTHER	F	Spring	16-20h	8	0.58	0.62	4.2	4.4	0.22	0.58	0.58	1	1	1	1	0	0
3	3	NO	1	Not Hispanic or Latino	WHITE	F	Spring	16-20h	8	3.25	3.57	9.85	10.2	0.67	3.25	3.25	1	1	1	1	0	0
4	3	YES	1	Not Hispanic or Latino	WHITE	M	Spring	12-16h	8	1.83	2	3.82	3.93	1.87	1.83	1.83	1	1	1	1	0	0
5	5	NO	1	Not Hispanic or Latino	WHITE	M	Spring	16-20h	8	1.7	2.78	4.15	4.25	0	1.7	1.7	1	1	1	1	0	0
2	2	NO	9	Not Hispanic or Latino	BLACK OR AFRICAN AMERICAN	F	Spring	16-20h	8	0.18	0.27	4.17	5.12	0.2	0.18	0.18	1	1	1	1	0	0
3	3	NO	3	Not Hispanic or Latino	ASIAN	M	Spring	16-20h	8	1.52	1.55	5.5	5.78	0.47	1.52	1.52	1	1	1	1	0	0
2	2	NO	18	Not Hispanic or Latino	BLACK OR AFRICAN AMERICAN	F	Spring	16-20h	8	0.05	0.08	2.07	4.67	4.68	0.05	0.05	1	1	1	1	0	0
2	2	NO	17	Not Hispanic or Latino	WHITE	F	Spring	16-20h	8	0.23	0.32	3.58	4.28	0.45	0.23	0.23	1	1	1	1	0	0
2	2	NO	13	Not Hispanic or Latino	BLACK OR AFRICAN AMERICAN	F	Spring	16-20h	8	0.2	0.27	4.23	5.13	0.2	0.2	0.2	1	1	1	1	0	0
3	3	NO	6	Not Hispanic or Latino	WHITE	F	Spring	16-20h	8	3.45	4.52	6.97	7.82	0.7	3.45	3.45	1	1	1	1	0	0
2	2	NO	0	Not Hispanic or Latino	WHITE	M	Spring	16-20h	8	1.33	1.35	4.17	4.33	0.45	1.33	1.33	1	1	1	1	0	0
4	4	NO	6	Not Hispanic or Latino	WHITE	F	Spring	16-20h	8	1.58	2.23	2.98	3.08	1.78	1.58	1.58	1	1	1	1	0	0
3	3	NO	0	Not Hispanic or Latino	BLACK OR AFRICAN AMERICAN	F	Spring	16-20h	8	0.02	2.55	3.9	3.98	0	0.02	0.02	1	1	1	1	0	0
3	3	NO	1	Not Hispanic or Latino	OTHER	M	Spring	16-20h	10	2.53	2.57	5.1	5.28	0	2.53	2.53	1	1	1	1	0	0
3	5	YES	0	Not Hispanic or Latino	BLACK OR AFRICAN AMERICAN	F	Spring	16-20h	10	2.57	2.62	4.38	4.75	0.22	2.57	2.57	1	1	1	1	0	0
5	4	YES	10	Not Hispanic or Latino	WHITE	F	Spring	16-20h	10	1.45	1.47	1.63	1.78	0.22	1.45	1.45	1	1	1	1	0	0
5	5	NO	1	Hispanic or Latino	WHITE	F	Spring	16-20h	10	4.23	4.23	4.23	4.234	0	4.23	4.23	0	0	0	0	1	0
3	3	NO	5	Hispanic or Latino	WHITE	F	Spring	16-20h	10	2.38	2.42	6.68	8.35	0.35	2.38	2.38	1	1	1	1	0	0
2	2	NO	5	Unknown	WHITE	M	Spring	16-20h	10	0.37	0.6	2.2	2.28	0.28	0.37	0.37	1	1	1	1	0	0
2	2	NO	11	Not Hispanic or Latino	WHITE	F	Spring	16-20h	10	0.53	0.87	3	3.37	0	0.53	0.53	1	1	1	1	0	0
4	4	NO	15	Not Hispanic or Latino	BLACK OR AFRICAN AMERICAN	F	Spring	16-20h	10	1.53	2.8	3.95	4.1	0	1.53	1.53	1	1	1	1	0	0
3	4	YES	17	Not Hispanic or Latino	BLACK OR AFRICAN AMERICAN	M	Spring	16-20h	10	1.15	1.63	1.97	2.35	0.18	1.15	1.15	1	1	1	1	0	0
3	3	NO	3	Not Hispanic or Latino	WHITE	M	Spring	16-20h	9	3.12	3.25	4.13	4.5	0.93	3.12	3.12	1	1	1	1	0	0
4	4	NO	3	Not Hispanic or Latino	WHITE	F	Spring	16-20h	9	3.1	3.63	4.73	6.47	0.67	3.1	3.1	1	1	1	1	0	0
3	3	NO	16	Not Hispanic or Latino	BLACK OR AFRICAN AMERICAN	M	Spring	16-20h	9	2.57	2.88	5.23	5.65	1.07	2.57	2.57	1	1	1	1	0	0
2	2	NO	3	Not Hispanic or Latino	BLACK OR AFRICAN AMERICAN	F	Spring	16-20h	9	0.32	0.47	3.42	4.83	0	0.32	0.32	1	1	1	1	0	0
3	2	YES	4	Not Hispanic or Latino	WHITE	F	Spring	16-20h	9	1.58	1.82	3.03	3.1	0	1.58	1.58	1	1	1	1	0	0
3	3	NO	0	Not Hispanic or Latino	WHITE	F	Spring	16-20h	9	3.9	3.9	3.9	3.904	1.18	3.9	3.9	0	0	0	0	1	0
4	4	NO	5	Not Hispanic or Latino	WHITE	F	Spring	16-20h	9	3.38	3.75	4.55	4.75	0	3.38	3.38	1	1	1	1	0	0
2	2	NO	14	Not Hispanic or Latino	UNKNOWN	M	Spring	16-20h	9	0.38	0.58	4.62	5.47	0.4	0.38	0.38	1	1	1	1	0	0
2	2	NO	9	Not Hispanic or Latino	WHITE	M	Spring	16-20h	9	0.55	0.93	3.35	3.58	0	0.55	0.55	1	1	1	1	0	0
3	3	NO	37.5	Not Hispanic or Latino	BLACK OR AFRICAN AMERICAN	F	Spring	16-20h	9	0.27	0.3	0.7	1.47	0	0.27	0.27	1	1	1	1	0	0
5	5	NO	1	Not Hispanic or Latino	WHITE	M	Spring	16-20h	9	2.27	2.27	2.27	2.274	0	2.27	2.27	0	0	0	0	1	0
4	4	NO	6	Not Hispanic or Latino	OTHER	M	Spring	16-20h	9	4.18	4.18	4.18	4.22	0	4.18	4.18	0	0	0	0	1	0
4	4	NO	5	Not Hispanic or Latino	BLACK OR AFRICAN AMERICAN	M	Spring	16-20h	9	2.22	2.9	3.33	3.53	0	2.22	2.22	1	1	1	1	0	0
3	3	NO	7	Unknown	UNKNOWN	F	Spring	16-20h	9	3.87	3.87	3.87	3.88	0	3.87	3.87	0	0	0	0	1	0
2	2	NO	6	Not Hispanic or Latino	WHITE	F	Spring	16-20h	9	0.37	1.03	1.85	3.12	0.55	0.37	0.37	1	1	1	1	0	0
3	3	NO	3	Hispanic or Latino	UNKNOWN	M	Spring	16-20h	9	3.28	3.35	5.62	6.6	0.85	3.28	3.28	1	1	1	1	0	0
2	2	NO	15	Not Hispanic or Latino	WHITE	M	Spring	16-20h	9	0.58	0.63	2.5	4.95	0.22	0.58	0.58	1	1	1	1	0	0
3	3	NO	17	Not Hispanic or Latino	WHITE	F	Spring	16-20h	9	2.28	2.68	5.78	6.02	0.38	2.28	2.28	1	1	1	1	0	0
3	3	NO	0	Not Hispanic or Latino	WHITE	F	Spring	16-20h	9	2.33	2.68	4.5	4.57	0.67	2.33	2.33	1	1	1	1	0	0
4	3	YES	9	Not Hispanic or Latino	BLACK OR AFRICAN AMERICAN	F	Spring	16-20h	9	2.85	3.03	5.32	5.37	2.9	2.85	2.85	1	1	1	1	0	0
4	4	NO	1	Not Hispanic or Latino	BLACK OR AFRICAN AMERICAN	M	Spring	16-20h	9	3.18	3.78	5.5	5.82	0	3.18	3.18	1	1	1	1	0	0
4	4	NO	2	Not Hispanic or Latino	BLACK OR AFRICAN AMERICAN	M	Spring	16-20h	9	3.7	3.93	4.55	4.65	0.92	3.7	3.7	1	1	1	1	0	0
4	4	NO	1	Not Hispanic or Latino	BLACK OR AFRICAN AMERICAN	F	Spring	16-20h	9	3.65	4.2	6.28	6.35	3.92	3.65	3.65	1	1	1	1	0	0
3	2	YES	15	Not Hispanic or Latino	WHITE	F	Spring	16-20h	9	1.98	2.3	4.15	5.45	0	1.98	1.98	1	1	1	1	0	0
3	3	NO	6	Not Hispanic or Latino	WHITE	M	Spring	16-20h	9	2.82	3.1	5.1	5.32	2.85	2.82	2.82	1	1	1	1	0	0
3	4	YES	2	Not Hispanic or Latino	WHITE	F	Spring	16-20h	9	3.3	3.98	5.57	6.08	0.63	3.3	3.3	1	1	1	1	0	0
3	1	YES	9	Not Hispanic or Latino	WHITE	M	Spring	16-20h	9	0.9	0.98	1.38	2.85	0	0.9	0.9	1	1	1	1	0	0
4	2	YES	11	Not Hispanic or Latino	WHITE	M	Spring	16-20h	9	1.5	1.75	4.87	6.28	0.72	1.5	1.5	1	1	1	1	0	0
2	2	NO	13	Not Hispanic or Latino	WHITE	F	Spring	16-20h	9	1.6	2.05	2.27	2.53	0.17	1.6	1.6	1	1	1	1	0	0
4	4	NO	9	Not Hispanic or Latino	WHITE	F	Spring	16-20h	9	3.03	3.47	3.62	4.37	3.35	3.03	3.03	1	1	1	1	0	0
3	3	NO	10	Not Hispanic or Latino	WHITE	F	Spring	16-20h	9	0.02	0.38	3.42	5.55	0.33	0.02	0.02	1	1	1	1	0	0
2	2	NO	13	Not Hispanic or Latino	WHITE	M	Spring	16-20h	9	1.63	2.55	4.93	5.13	0.17	1.63	1.63	1	1	1	1	0	0
4	4	NO	17	Not Hispanic or Latino	BLACK OR AFRICAN AMERICAN	F	Spring	16-20h	9	3.27	3.72	4.03	4.25	3.43	3.27	3.27	1	1	1	1	0	0
2	2	NO	14	Not Hispanic or Latino	WHITE	F	Spring	16-20h	9	1.5	1.75	4.2	6.33	0	1.5	1.5	1	1	1	1	0	0
5	5	NO	1	Not Hispanic or Latino	BLACK OR AFRICAN AMERICAN	F	Spring	20-24h	8	3.27	3.3	4.13	4.27	0	3.27	3.27	1	1	1	1	0	0
2	2	NO	12	Not Hispanic or Latino	BLACK OR AFRICAN AMERICAN	M	Spring	20-24h	8	1.28	1.38	4.17	4.27	1.03	1.28	1.28	1	1	1	1	0	0
2	2	NO	13	Not Hispanic or Latino	WHITE	F	Spring	20-24h	8	1.28	1.282	1.72	3.05	0.82	1.28	1.28	1	1	1	1	0	0
5	5	NO	1	Not Hispanic or Latino	OTHER	M	Spring	20-24h	8	2.2	2.2	2.2	2.204	1	2.2	2.2	0	0	0	0	1	0
5	5	NO	7	Not Hispanic or Latino	WHITE	F	Spring	20-24h	8	3.15	4.27	4.73	4.87	0.67	3.15	3.15	1	1	1	1	0	0
4	4	NO	1	Hispanic or Latino	WHITE	M	Spring	20-24h	8	2.9	3.92	4.37	4.52	0	2.9	2.9	1	1	1	1	0	0
2	2	NO	1	Not Hispanic or Latino	BLACK OR AFRICAN AMERICAN	M	Spring	20-24h	8	0.001	0.52	2.23	2.85	0	0.001	0.001	1	1	1	1	0	0
5	5	NO	5	Not Hispanic or Latino	WHITE	M	Spring	20-24h	8	1.8	2.48	4.15	4.6	0	1.8	1.8	1	1	1	1	0	0
4	3	YES	0	Not Hispanic or Latino	WHITE	F	Spring	20-24h	8	3.07	3.62	6.3	6.42	0	3.07	3.07	1	1	1	1	0	0
5	5	NO	1	Not Hispanic or Latino	WHITE	F	Spring	20-24h	8	3.18	3.67	4.2	4.43	2.65	3.18	3.18	1	1	1	1	0	0
4	4	NO	1	Not Hispanic or Latino	BLACK OR AFRICAN AMERICAN	F	Spring	20-24h	8	3.12	4.37	4.65	4.77	0	3.12	3.12	1	1	1	1	0	0
2	2	NO	5	Not Hispanic or Latino	OTHER	M	Spring	20-24h	8	1.87	2.12	4.05	4.28	0	1.87	1.87	1	1	1	1	0	0
5	5	NO	1	Hispanic or Latino	UNKNOWN	M	Spring	20-24h	8	4.38	4.42	4.83	4.98	2.98	4.38	4.38	1	1	1	1	0	0
5	5	NO	0	Not Hispanic or Latino	BLACK OR AFRICAN AMERICAN	M	Spring	20-24h	8	4.18	5.13	5.63	5.68	0	4.18	4.18	1	1	1	1	0	0
4	4	NO	7	Not Hispanic or Latino	WHITE	F	Spring	20-24h	8	3.57	3.67	7.18	7.43	2.58	3.57	3.57	1	1	1	1	0	0
3	3	NO	2	Not Hispanic or Latino	OTHER	M	Spring	20-24h	8	1.7	1.7	1.7	1.72	1.6	1.7	1.7	0	0	0	0	1	0
4	4	NO	15	Not Hispanic or Latino	BLACK OR AFRICAN AMERICAN	F	Spring	20-24h	8	4.02	4.05	4.57	4.98	0.7	4.02	4.02	1	1	1	1	0	0
3	3	NO	6	Not Hispanic or Latino	WHITE	M	Spring	20-24h	8	1.33	1.42	4.8	4.93	1.43	1.33	1.33	1	1	1	1	0	0
5	5	NO	1	Not Hispanic or Latino	BLACK OR AFRICAN AMERICAN	F	Spring	20-24h	8	2.98	4.52	4.77	4.83	1.98	2.98	2.98	1	1	1	1	0	0
4	4	NO	2	Not Hispanic or Latino	WHITE	F	Spring	20-24h	8	2.83	4.67	5	5.08	0.77	2.83	2.83	1	1	1	1	0	0
2	3	YES	4	Not Hispanic or Latino	WHITE	F	Spring	20-24h	8	1.2	1.92	6.52	8.27	0.88	1.2	1.2	1	1	1	1	0	0
3	4	YES	0	Not Hispanic or Latino	BLACK OR AFRICAN AMERICAN	M	Spring	20-24h	8	3.87	4.02	4.33	4.43	0.42	3.87	3.87	1	1	1	1	0	0
4	3	YES	2	Not Hispanic or Latino	WHITE	M	Spring	20-24h	8	1.32	1.82	3.72	5.82	1.03	1.32	1.32	1	1	1	1	0	0
4	4	NO	12	Not Hispanic or Latino	OTHER	F	Spring	20-24h	10	4.6	5.17	5.88	5.98	0	4.6	4.6	1	1	1	1	0	0
4	4	NO	10	Not Hispanic or Latino	WHITE	F	Spring	20-24h	10	4.08	4.57	5.37	5.53	0.43	4.08	4.08	1	1	1	1	0	0
4	4	NO	2	Not Hispanic or Latino	UNKNOWN	M	Spring	20-24h	10	4.72	5.08	5.72	6.78	0	4.72	4.72	1	1	1	1	0	0
4	4	NO	1	Not Hispanic or Latino	WHITE	F	Spring	20-24h	10	4.22	4.88	10.83	11.27	2.73	4.22	4.22	1	1	1	1	0	0
3	3	NO	1	Not Hispanic or Latino	WHITE	M	Spring	20-24h	10	1.32	2.73	3.82	6.28	0.32	1.32	1.32	1	1	1	1	0	0
3	3	NO	8	Not Hispanic or Latino	WHITE	F	Spring	20-24h	10	0.7	1.95	5.23	6.83	0	0.7	0.7	1	1	1	1	0	0
5	5	NO	13	Not Hispanic or Latino	BLACK OR AFRICAN AMERICAN	F	Spring	20-24h	10	4.62	5.53	5.72	6.12	2.55	4.62	4.62	1	1	1	1	0	0
2	2	NO	3	Not Hispanic or Latino	BLACK OR AFRICAN AMERICAN	F	Spring	20-24h	10	0.65	1.5	1.67	2.08	0	0.65	0.65	1	1	1	1	0	0
3	3	NO	3	Hispanic or Latino	UNKNOWN	F	Spring	20-24h	9	2.28	3.02	4.32	6.63	0	2.28	2.28	1	1	1	1	0	0
3	2	YES	17	Not Hispanic or Latino	OTHER	F	Spring	20-24h	9	1.13	1.32	5.08	5.3	0.68	1.13	1.13	1	1	1	1	0	0
3	4	YES	17	Not Hispanic or Latino	WHITE	F	Spring	20-24h	9	0.88	2.38	5.2	5.87	0.27	0.88	0.88	1	1	1	1	0	0
3	3	NO	10	Not Hispanic or Latino	WHITE	F	Spring	20-24h	9	1.6	2.15	5.33	5.77	0.02	1.6	1.6	1	1	1	1	0	0
2	2	NO	11	Not Hispanic or Latino	WHITE	F	Spring	20-24h	9	1.07	1.13	6.23	6.38	0	1.07	1.07	1	1	1	1	0	0
4	4	NO	5	Not Hispanic or Latino	WHITE	F	Spring	20-24h	9	4.83	4.83	4.83	4.85	0	4.83	4.83	0	0	0	0	1	0
3	3	NO	1	Not Hispanic or Latino	WHITE	F	Spring	20-24h	9	1.6	3.17	8.35	8.37	0.18	1.6	1.6	1	1	1	1	0	0
5	5	NO	7	Hispanic or Latino	UNKNOWN	M	Spring	20-24h	9	5.02	5.02	5.02	5.024	0	5.02	5.02	0	0	0	0	1	0
4	4	NO	1	Not Hispanic or Latino	BLACK OR AFRICAN AMERICAN	M	Spring	20-24h	9	4.57	4.57	4.57	4.574	0.02	4.57	4.57	0	0	0	0	1	0
3	3	NO	6	Not Hispanic or Latino	WHITE	F	Spring	20-24h	9	1.03	2.05	4.65	4.75	1.03	1.03	1.03	1	1	1	1	0	0
4	4	NO	2	Not Hispanic or Latino	WHITE	F	Spring	0-4h	8	3.88	3.88	3.88	3.884	0	3.88	3.88	0	0	0	0	1	0
3	3	NO	18	Not Hispanic or Latino	WHITE	M	Spring	0-4h	8	1.5	1.5	1.5	1.504	0.22	1.5	1.5	0	0	0	0	1	0
5	5	NO	2	Not Hispanic or Latino	WHITE	F	Spring	0-4h	7	2.18	3.68	3.85	4.28	0	2.18	2.18	1	1	1	1	0	0
5	5	NO	7	Not Hispanic or Latino	WHITE	M	Spring	0-4h	7	2.97	3.23	3.53	3.62	1.87	2.97	2.97	1	1	1	1	0	0
2	2	NO	7	Not Hispanic or Latino	BLACK OR AFRICAN AMERICAN	F	Spring	0-4h	7	0.4	0.42	5.28	11.93	0.45	0.4	0.4	1	1	1	1	0	0
5	5	NO	4	Not Hispanic or Latino	BLACK OR AFRICAN AMERICAN	M	Spring	0-4h	7	2.97	4.43	4.68	5.45	0.12	2.97	2.97	1	1	1	1	0	0
3	3	NO	11	Not Hispanic or Latino	WHITE	F	Spring	0-4h	5	1.88	2.98	3.73	4.15	0	1.88	1.88	1	1	1	1	0	0
4	4	NO	1	Not Hispanic or Latino	WHITE	F	Spring	0-4h	5	2.97	3.8	4.15	4.47	0	2.97	2.97	1	1	1	1	0	0
4	4	NO	1	Not Hispanic or Latino	ASIAN	M	Spring	0-4h	5	2.85	3.8	4.5	4.63	1.6	2.85	2.85	1	1	1	1	0	0
3	2	YES	2	Not Hispanic or Latino	WHITE	M	Spring	0-4h	5	0.47	0.55	1.82	2.05	0	0.47	0.47	1	1	1	1	0	0
3	3	NO	9	Not Hispanic or Latino	WHITE	M	Spring	0-4h	5	1.7	1.78	6.12	6.23	0	1.7	1.7	1	1	1	1	0	0
2	2	NO	8	Not Hispanic or Latino	WHITE	F	Spring	0-4h	3	0.83	2.68	3.62	4.02	1.37	0.83	0.83	1	1	1	1	0	0
3	2	YES	2	Not Hispanic or Latino	BLACK OR AFRICAN AMERICAN	M	Spring	0-4h	3	0.7	1.12	3.45	3.5	0.52	0.7	0.7	1	1	1	1	0	0
4	4	NO	2	Not Hispanic or Latino	WHITE	M	Spring	0-4h	3	2.7	3.57	4.07	4.37	0	2.7	2.7	1	1	1	1	0	0
4	4	NO	5	Hispanic or Latino	UNKNOWN	F	Spring	0-4h	3	1.8	2.85	3.13	3.23	0	1.8	1.8	1	1	1	1	0	0
4	4	NO	1	Hispanic or Latino	WHITE	M	Spring	4-8h	3	0.97	1.82	3.23	3.72	0	0.97	0.97	1	1	1	1	0	0
3	3	NO	0	Not Hispanic or Latino	WHITE	F	Spring	4-8h	3	0.25	1.57	3.62	3.95	0.3	0.25	0.25	1	1	1	1	0	0
3	3	NO	12	Not Hispanic or Latino	OTHER	M	Spring	4-8h	4	0.48	0.58	2.52	2.72	0.02	0.48	0.48	1	1	1	1	0	0
4	4	NO	1	Hispanic or Latino	UNKNOWN	F	Spring	4-8h	4	1.22	1.67	2.97	3.63	0	1.22	1.22	1	1	1	1	0	0
4	4	NO	15	Not Hispanic or Latino	BLACK OR AFRICAN AMERICAN	F	Spring	4-8h	4	1.05	1.25	1.47	1.6	0.47	1.05	1.05	1	1	1	1	0	0
4	4	NO	14	Not Hispanic or Latino	UNKNOWN	M	Spring	4-8h	4	1	1.48	2.35	2.57	0.5	1	1	1	1	1	1	0	0
4	4	NO	1	Not Hispanic or Latino	BLACK OR AFRICAN AMERICAN	F	Spring	4-8h	4	0.6	1.73	2.2	2.65	0	0.6	0.6	1	1	1	1	0	0
4	4	NO	11	Not Hispanic or Latino	WHITE	F	Spring	4-8h	3	0.32	1	1.42	1.47	0	0.32	0.32	1	1	1	1	0	0
5	5	NO	11	Not Hispanic or Latino	BLACK OR AFRICAN AMERICAN	F	Spring	4-8h	3	0.12	0.12	0.12	0.124	0	0.12	0.12	0	0	0	0	0	1
5	4	YES	4	Not Hispanic or Latino	WHITE	M	Spring	4-8h	3	0.1	1.33	1.88	2.25	0	0.1	0.1	1	1	1	1	0	0
5	5	NO	2	Not Hispanic or Latino	BLACK OR AFRICAN AMERICAN	M	Spring	8-12h	4	0.17	0.35	1.22	1.37	0.23	0.17	0.17	1	1	1	1	0	0
2	2	NO	0	Not Hispanic or Latino	BLACK OR AFRICAN AMERICAN	F	Spring	8-12h	5	0.18	0.32	2.37	2.93	0.2	0.18	0.18	1	1	1	1	0	0
4	4	NO	10	Not Hispanic or Latino	WHITE	F	Spring	8-12h	5	0.38	0.55	1.95	2.85	0.38	0.38	0.38	1	1	1	1	0	0
4	5	YES	5	Not Hispanic or Latino	WHITE	M	Spring	8-12h	5	0.22	0.53	2.73	2.93	0.4	0.22	0.22	1	1	1	1	0	0
3	3	NO	15	Hispanic or Latino	UNKNOWN	M	Spring	8-12h	5	0.07	0.08	2.57	3.17	0.15	0.07	0.07	1	1	1	1	0	0
3	3	NO	14	Not Hispanic or Latino	WHITE	M	Spring	8-12h	5	0.15	0.58	3.67	3.82	0	0.15	0.15	1	1	1	1	0	0
5	5	NO	4	Not Hispanic or Latino	BLACK OR AFRICAN AMERICAN	F	Spring	8-12h	5	0.18	0.35	1.15	1.32	0.27	0.18	0.18	1	1	1	1	0	0
4	4	NO	1	Not Hispanic or Latino	OTHER	M	Spring	8-12h	5	0.9	1	2.22	2.37	0.9	0.9	0.9	1	1	1	1	0	0
4	3	YES	11	Other	OTHER	M	Spring	8-12h	5	0.55	0.6	8.27	9.22	0.52	0.55	0.55	1	1	1	1	0	0
4	4	NO	9	Not Hispanic or Latino	WHITE	M	Spring	8-12h	5	0.28	0.52	1.08	1.8	0.32	0.28	0.28	1	1	1	1	0	0
4	4	NO	17	Not Hispanic or Latino	WHITE	F	Spring	8-12h	5	0.25	0.67	1.2	2.2	0.53	0.25	0.25	1	1	1	1	0	0
5	5	NO	9	Not Hispanic or Latino	BLACK OR AFRICAN AMERICAN	M	Spring	8-12h	5	0.1	0.3	1.03	1.37	0.17	0.1	0.1	1	1	1	1	0	0
5	5	NO	2	Not Hispanic or Latino	WHITE	F	Spring	8-12h	5	0.67	0.8	1.22	1.5	0.67	0.67	0.67	1	1	1	1	0	0
3	3	NO	9	Not Hispanic or Latino	WHITE	F	Spring	8-12h	6	0.22	0.28	5.82	7.78	0	0.22	0.22	1	1	1	1	0	0
3	3	NO	13	Not Hispanic or Latino	WHITE	M	Spring	8-12h	6	1.02	1.45	7.7	7.87	1.12	1.02	1.02	1	1	1	1	0	0
5	4	YES	12	Not Hispanic or Latino	WHITE	M	Spring	8-12h	6	0.55	0.68	1.62	1.68	0.57	0.55	0.55	1	1	1	1	0	0
3	3	NO	47	Not Hispanic or Latino	BLACK OR AFRICAN AMERICAN	F	Spring	8-12h	6	0.001	0.03	0.15	0.52	0	0.001	0.001	1	1	1	1	0	0
4	4	NO	12	Not Hispanic or Latino	OTHER	M	Spring	8-12h	6	0.27	0.42	1.63	1.82	0.37	0.27	0.27	1	1	1	1	0	0
3	3	NO	15	Not Hispanic or Latino	OTHER	M	Spring	8-12h	6	0.45	1.1	2.1	2.38	0	0.45	0.45	1	1	1	1	0	0
3	3	NO	1	Not Hispanic or Latino	WHITE	M	Spring	8-12h	6	0.4	0.52	3.73	3.87	0.4	0.4	0.4	1	1	1	1	0	0
4	4	NO	1	Not Hispanic or Latino	BLACK OR AFRICAN AMERICAN	M	Spring	8-12h	6	0.92	1.12	2.22	2.97	1.4	0.92	0.92	1	1	1	1	0	0
3	3	NO	11	Not Hispanic or Latino	BLACK OR AFRICAN AMERICAN	F	Spring	8-12h	6	0.23	0.73	1.93	2.7	0.83	0.23	0.23	1	1	1	1	0	0
3	3	NO	1	Not Hispanic or Latino	WHITE	M	Spring	8-12h	6	0.22	0.78	2.42	3.4	0	0.22	0.22	1	1	1	1	0	0
3	3	NO	10	Not Hispanic or Latino	BLACK OR AFRICAN AMERICAN	M	Spring	8-12h	6	1.25	1.27	2.02	3.55	1.3	1.25	1.25	1	1	1	1	0	0
2	2	NO	10	Not Hispanic or Latino	WHITE	F	Spring	8-12h	6	0.28	0.38	4.05	6.45	0	0.28	0.28	1	1	1	1	0	0
5	5	NO	9	Not Hispanic or Latino	WHITE	M	Spring	8-12h	6	0.25	0.252	0.52	0.95	0.35	0.25	0.25	1	1	1	1	0	0
5	5	NO	2	Not Hispanic or Latino	BLACK OR AFRICAN AMERICAN	F	Spring	8-12h	6	0.17	0.62	1.73	2.1	0.93	0.17	0.17	1	1	1	1	0	0
5	5	NO	8	Not Hispanic or Latino	WHITE	M	Spring	8-12h	6	0.23	0.232	0.47	0.92	0.33	0.23	0.23	1	1	1	1	0	0
3	3	NO	2	Not Hispanic or Latino	WHITE	M	Spring	8-12h	6	1.2	1.43	4.27	4.57	1.4	1.2	1.2	1	1	1	1	0	0
3	3	NO	11	Other	OTHER	F	Spring	12-16h	6	0.75	0.85	2.1	2.93	0.78	0.75	0.75	1	1	1	1	0	0
2	2	NO	0	Not Hispanic or Latino	WHITE	F	Spring	12-16h	6	0.58	0.68	3.02	6.13	0.2	0.58	0.58	1	1	1	1	0	0
3	3	NO	12	Not Hispanic or Latino	WHITE	M	Spring	12-16h	6	1.22	1.32	3.9	4.07	1.35	1.22	1.22	1	1	1	1	0	0
4	4	NO	16	Not Hispanic or Latino	WHITE	F	Spring	12-16h	6	0.12	0.67	1.82	2.42	0.32	0.12	0.12	1	1	1	1	0	0
3	3	NO	4	Not Hispanic or Latino	WHITE	F	Spring	12-16h	6	1.28	1.48	5.1	5.52	0.15	1.28	1.28	1	1	1	1	0	0
3	3	NO	2	Not Hispanic or Latino	BLACK OR AFRICAN AMERICAN	M	Spring	12-16h	6	1.27	2.02	8.03	9.1	1.35	1.27	1.27	1	1	1	1	0	0
2	2	NO	11	Other	UNKNOWN	M	Spring	12-16h	6	0.22	0.37	3.48	4.77	0.42	0.22	0.22	1	1	1	1	0	0
4	5	YES	10	Not Hispanic or Latino	WHITE	F	Spring	12-16h	6	0.02	0.18	1.3	1.4	0.1	0.02	0.02	1	1	1	1	0	0
3	3	NO	2	Not Hispanic or Latino	WHITE	F	Spring	12-16h	6	1.33	1.38	6.88	7.07	1.58	1.33	1.33	1	1	1	1	0	0
5	5	NO	3	Not Hispanic or Latino	BLACK OR AFRICAN AMERICAN	F	Spring	12-16h	6	0.37	0.73	1.52	1.7	0.55	0.37	0.37	1	1	1	1	0	0
5	5	NO	9	Not Hispanic or Latino	WHITE	F	Spring	8-12h	6	0.2	0.55	1.32	1.58	0.58	0.2	0.2	1	1	1	1	0	0
4	4	NO	17	Not Hispanic or Latino	OTHER	F	Spring	12-16h	6	0.2	0.57	1.35	1.48	0.28	0.2	0.2	1	1	1	1	0	0
3	2	YES	15	Not Hispanic or Latino	WHITE	F	Spring	12-16h	6	0.68	0.9	3.67	3.98	0.8	0.68	0.68	1	1	1	1	0	0
5	5	NO	0	Not Hispanic or Latino	OTHER	M	Spring	12-16h	6	0.27	0.72	1.75	1.92	0.6	0.27	0.27	1	1	1	1	0	0
4	4	NO	17	Not Hispanic or Latino	BLACK OR AFRICAN AMERICAN	M	Spring	12-16h	6	0.33	0.4	2.38	2.45	0	0.33	0.33	1	1	1	1	0	0
3	3	NO	14	Hispanic or Latino	BLACK OR AFRICAN AMERICAN	M	Spring	12-16h	6	1.13	1.27	4	4.22	0.22	1.13	1.13	1	1	1	1	0	0
3	3	NO	10	Not Hispanic or Latino	OTHER	M	Spring	12-16h	6	1.3	2.48	3.43	5.4	1.5	1.3	1.3	1	1	1	1	0	0
2	2	NO	0	Not Hispanic or Latino	WHITE	M	Spring	12-16h	6	0.37	0.6	1.77	7.18	0	0.37	0.37	1	1	1	1	0	0
4	4	NO	7	Not Hispanic or Latino	OTHER	F	Spring	12-16h	6	0.25	0.252	1.9	2.35	0.28	0.25	0.25	1	1	1	1	0	0
3	3	NO	7	Not Hispanic or Latino	BLACK OR AFRICAN AMERICAN	M	Spring	12-16h	6	1.48	1.55	4.68	4.83	0.55	1.48	1.48	1	1	1	1	0	0
4	4	NO	6	Not Hispanic or Latino	BLACK OR AFRICAN AMERICAN	M	Spring	12-16h	6	1.12	1.27	3.93	4.23	0.23	1.12	1.12	1	1	1	1	0	0
4	4	NO	18	Not Hispanic or Latino	OTHER	F	Spring	12-16h	6	0.13	0.27	2.33	2.7	0.17	0.13	0.13	1	1	1	1	0	0
4	4	NO	3	Hispanic or Latino	BLACK OR AFRICAN AMERICAN	M	Spring	12-16h	6	0.5	0.52	3.63	4.25	0.3	0.5	0.5	1	1	1	1	0	0
2	2	NO	1	Not Hispanic or Latino	OTHER	M	Spring	12-16h	6	0.35	0.83	5.97	6.17	0.52	0.35	0.35	1	1	1	1	0	0
2	2	NO	2	Not Hispanic or Latino	UNKNOWN	M	Spring	12-16h	6	0.37	0.47	5.13	8.55	0.6	0.37	0.37	1	1	1	1	0	0
2	2	NO	12	Not Hispanic or Latino	BLACK OR AFRICAN AMERICAN	F	Spring	12-16h	6	0.27	0.62	2.55	2.72	0.42	0.27	0.27	1	1	1	1	0	0
4	4	NO	6	Not Hispanic or Latino	WHITE	M	Spring	12-16h	6	0.37	0.38	0.78	2.17	0.73	0.37	0.37	1	1	1	1	0	0
3	3	NO	4	Not Hispanic or Latino	WHITE	F	Spring	12-16h	6	1.05	1.5	5.22	5.35	0.32	1.05	1.05	1	1	1	1	0	0
4	3	YES	6	Not Hispanic or Latino	WHITE	M	Spring	12-16h	6	1.2	1.37	2.82	4.28	0.37	1.2	1.2	1	1	1	1	0	0
2	2	NO	0	Not Hispanic or Latino	WHITE	F	Spring	12-16h	8	0.28	0.83	2.98	4.75	0.48	0.28	0.28	1	1	1	1	0	0
3	3	NO	0	Not Hispanic or Latino	WHITE	M	Spring	12-16h	8	1.02	1.28	3.65	3.77	0.38	1.02	1.02	1	1	1	1	0	0
2	2	NO	13	Not Hispanic or Latino	WHITE	F	Spring	12-16h	8	0.27	0.47	5.6	5.93	0	0.27	0.27	1	1	1	1	0	0
4	4	NO	6	Not Hispanic or Latino	BLACK OR AFRICAN AMERICAN	F	Spring	12-16h	8	0.62	0.87	1.87	2.98	0.32	0.62	0.62	1	1	1	1	0	0
5	4	YES	5	Not Hispanic or Latino	OTHER	F	Spring	12-16h	8	0.32	0.322	3.02	3.13	0.58	0.32	0.32	1	1	1	1	0	0
2	2	NO	12	Not Hispanic or Latino	BLACK OR AFRICAN AMERICAN	M	Spring	12-16h	8	0.2	0.25	3.18	3.37	0.27	0.2	0.2	1	1	1	1	0	0
5	5	NO	0	Not Hispanic or Latino	ASIAN	M	Spring	12-16h	8	0.7	1.95	2.65	3.57	0	0.7	0.7	1	1	1	1	0	0
4	4	NO	9	Not Hispanic or Latino	BLACK OR AFRICAN AMERICAN	F	Spring	12-16h	8	0.68	0.85	1.7	2.33	0	0.68	0.68	1	1	1	1	0	0
4	2	YES	0	Not Hispanic or Latino	BLACK OR AFRICAN AMERICAN	F	Spring	12-16h	8	0.53	0.97	4.55	7.3	0	0.53	0.53	1	1	1	1	0	0
3	3	NO	17	Not Hispanic or Latino	BLACK OR AFRICAN AMERICAN	F	Spring	12-16h	8	0.97	1.6	7.37	7.8	0.28	0.97	0.97	1	1	1	1	0	0
2	3	YES	0	Not Hispanic or Latino	WHITE	F	Spring	12-16h	8	1.45	1.55	4.88	4.884	0	1.45	1.45	1	1	1	1	0	0
4	5	YES	6	Not Hispanic or Latino	WHITE	F	Spring	12-16h	8	0.33	0.47	2.08	2.18	0.43	0.33	0.33	1	1	1	1	0	0
4	3	YES	6	Not Hispanic or Latino	BLACK OR AFRICAN AMERICAN	M	Spring	12-16h	8	0.55	1.9	6.78	7.92	0	0.55	0.55	1	1	1	1	0	0
3	4	YES	3	Not Hispanic or Latino	WHITE	M	Spring	12-16h	8	1.15	2	4.63	4.75	0.15	1.15	1.15	1	1	1	1	0	0
4	4	NO	6	Not Hispanic or Latino	WHITE	M	Spring	12-16h	8	1.37	1.9	2.08	2.43	0.22	1.37	1.37	1	1	1	1	0	0
2	2	NO	13	Not Hispanic or Latino	WHITE	M	Spring	12-16h	8	0.17	0.25	3.23	4.53	0.17	0.17	0.17	1	1	1	1	0	0
3	3	NO	0	Not Hispanic or Latino	WHITE	M	Spring	12-16h	8	0.63	0.75	5.63	6.05	0	0.63	0.63	1	1	1	1	0	0
4	4	NO	2	Not Hispanic or Latino	WHITE	F	Spring	12-16h	8	0.55	2.5	4.7	4.83	0.57	0.55	0.55	1	1	1	1	0	0
4	4	NO	16	Unknown	WHITE	M	Spring	12-16h	8	1.48	1.85	4.38	5	0.53	1.48	1.48	1	1	1	1	0	0
3	5	YES	2	Not Hispanic or Latino	BLACK OR AFRICAN AMERICAN	F	Spring	12-16h	8	0.6	2.3	2.62	3.25	0.28	0.6	0.6	1	1	1	1	0	0
2	2	NO	1	Not Hispanic or Latino	WHITE	M	Spring	12-16h	8	0.3	1.2	6.05	6.45	0	0.3	0.3	1	1	1	1	0	0
5	5	NO	2	Not Hispanic or Latino	BLACK OR AFRICAN AMERICAN	M	Spring	12-16h	8	2.27	2.27	2.27	2.274	0.23	2.27	2.27	0	0	0	0	1	0
3	3	NO	17	Not Hispanic or Latino	WHITE	M	Spring	12-16h	8	0.77	1.4	3.45	5.1	0.52	0.77	0.77	1	1	1	1	0	0
2	2	NO	1	Not Hispanic or Latino	BLACK OR AFRICAN AMERICAN	M	Spring	12-16h	8	0.52	0.63	3.6	4.68	0	0.52	0.52	1	1	1	1	0	0
4	4	NO	4	Unknown	OTHER	F	Spring	12-16h	8	1.35	1.9	2.68	3.7	0.18	1.35	1.35	1	1	1	1	0	0
2	2	NO	1	Not Hispanic or Latino	BLACK OR AFRICAN AMERICAN	M	Spring	16-20h	8	0.78	0.88	3.65	3.82	0.2	0.78	0.78	1	1	1	1	0	0
3	3	NO	2	Not Hispanic or Latino	WHITE	F	Spring	16-20h	8	2.57	2.6	5.1	5.93	0.35	2.57	2.57	1	1	1	1	0	0
5	5	NO	2	Not Hispanic or Latino	BLACK OR AFRICAN AMERICAN	F	Spring	16-20h	8	2.32	2.32	2.32	2.324	0.33	2.32	2.32	0	0	0	0	1	0
3	3	NO	10	Hispanic or Latino	BLACK OR AFRICAN AMERICAN	M	Spring	16-20h	8	2.6	3.63	5.72	5.77	0	2.6	2.6	1	1	1	1	0	0
2	2	NO	16	Not Hispanic or Latino	OTHER	F	Spring	16-20h	8	0.52	1.67	7.7	8.22	0.13	0.52	0.52	1	1	1	1	0	0
4	3	YES	18	Unknown	UNKNOWN	F	Spring	16-20h	8	1.32	1.45	3.15	3.78	0.23	1.32	1.32	1	1	1	1	0	0
3	3	NO	9	Not Hispanic or Latino	WHITE	F	Spring	16-20h	8	3.13	3.83	6.23	6.58	0.3	3.13	3.13	1	1	1	1	0	0
3	3	NO	2	Not Hispanic or Latino	WHITE	M	Spring	16-20h	8	0.75	1.42	4.62	4.78	0.22	0.75	0.75	1	1	1	1	0	0
4	4	NO	19	Not Hispanic or Latino	BLACK OR AFRICAN AMERICAN	M	Spring	12-16h	8	0.02	0.73	3.12	3.25	0.02	0.02	0.02	1	1	1	1	0	0
5	5	NO	6	Not Hispanic or Latino	BLACK OR AFRICAN AMERICAN	M	Spring	16-20h	8	1.32	1.322	1.48	1.67	0.17	1.32	1.32	1	1	1	1	0	0
2	2	NO	1	Not Hispanic or Latino	WHITE	F	Spring	16-20h	8	0.25	0.32	3.58	3.87	0.32	0.25	0.25	1	1	1	1	0	0
4	3	YES	5	Not Hispanic or Latino	BLACK OR AFRICAN AMERICAN	F	Spring	16-20h	10	0.02	0.2	2.22	2.83	2.83	0.02	0.02	1	1	1	1	0	0
3	3	NO	15	Not Hispanic or Latino	WHITE	F	Spring	16-20h	10	1.6	1.67	3.73	4.53	0.22	1.6	1.6	1	1	1	1	0	0
2	2	NO	18	Not Hispanic or Latino	ASIAN	F	Spring	16-20h	10	0.12	0.15	1.83	5.38	0.02	0.12	0.12	1	1	1	1	0	0
3	3	NO	18	Not Hispanic or Latino	WHITE	F	Spring	16-20h	10	2.05	2.08	2.45	3.18	0	2.05	2.05	1	1	1	1	0	0
4	4	NO	5	Not Hispanic or Latino	BLACK OR AFRICAN AMERICAN	M	Spring	16-20h	10	0.92	0.93	2.07	4.2	0.17	0.92	0.92	1	1	1	1	0	0
4	4	NO	6	Not Hispanic or Latino	OTHER	M	Spring	16-20h	10	0.57	0.85	1.9	1.97	0.28	0.57	0.57	1	1	1	1	0	0
2	2	NO	15	Not Hispanic or Latino	WHITE	F	Spring	16-20h	10	0.12	0.22	3.3	4.78	0	0.12	0.12	1	1	1	1	0	0
5	5	NO	18	Not Hispanic or Latino	WHITE	F	Spring	16-20h	10	1.02	1.12	1.73	1.83	0.57	1.02	1.02	1	1	1	1	0	0
3	2	YES	2	Not Hispanic or Latino	OTHER	M	Spring	16-20h	10	1.38	1.43	6.1	6.32	1.07	1.38	1.38	1	1	1	1	0	0
5	5	NO	6	Not Hispanic or Latino	OTHER	F	Spring	16-20h	10	0.78	0.83	1.45	1.55	1	0.78	0.78	1	1	1	1	0	0
2	2	NO	13	Not Hispanic or Latino	WHITE	M	Spring	16-20h	10	0.85	0.852	2.82	3.08	0.17	0.85	0.85	1	1	1	1	0	0
3	3	NO	2	Not Hispanic or Latino	OTHER	M	Spring	16-20h	10	2.07	3.02	6.32	6.38	0.92	2.07	2.07	1	1	1	1	0	0
2	2	NO	19	Not Hispanic or Latino	WHITE	F	Spring	16-20h	10	0.83	0.9	6.22	6.48	0.28	0.83	0.83	1	1	1	1	0	0
3	3	NO	12	Not Hispanic or Latino	WHITE	F	Spring	16-20h	10	2.17	2.83	4.45	4.62	0.12	2.17	2.17	1	1	1	1	0	0
5	4	YES	3	Not Hispanic or Latino	BLACK OR AFRICAN AMERICAN	M	Spring	16-20h	10	0.82	0.92	0.98	1.22	0.33	0.82	0.82	1	1	1	1	0	0
3	3	NO	1	Not Hispanic or Latino	BLACK OR AFRICAN AMERICAN	F	Spring	16-20h	9	1.73	3.33	3.68	3.97	2.05	1.73	1.73	1	1	1	1	0	0
4	4	NO	2	Not Hispanic or Latino	WHITE	M	Spring	16-20h	9	1.22	2.13	2.42	3.32	1.67	1.22	1.22	1	1	1	1	0	0
2	2	NO	5	Not Hispanic or Latino	WHITE	M	Spring	16-20h	9	0.62	0.98	3.42	4.78	0.27	0.62	0.62	1	1	1	1	0	0
3	3	NO	2	Not Hispanic or Latino	WHITE	F	Spring	16-20h	9	2.03	2.22	3.53	3.7	2.2	2.03	2.03	1	1	1	1	0	0
4	4	NO	1	Not Hispanic or Latino	WHITE	F	Spring	16-20h	9	1.15	2.3	4.35	5.98	0	1.15	1.15	1	1	1	1	0	0
4	4	NO	4	Not Hispanic or Latino	WHITE	M	Spring	16-20h	9	0.62	0.72	2.02	2.22	0.7	0.62	0.62	1	1	1	1	0	0
4	4	NO	5	Not Hispanic or Latino	WHITE	M	Spring	16-20h	9	0.98	1.12	1.25	2.43	1.22	0.98	0.98	1	1	1	1	0	0
3	2	YES	0	Not Hispanic or Latino	WHITE	M	Spring	16-20h	9	0.98	0.982	2.2	3.63	0	0.98	0.98	1	1	1	1	0	0
5	5	NO	0	Not Hispanic or Latino	UNKNOWN	M	Spring	16-20h	9	0.8	1	1.65	2.27	0.92	0.8	0.8	1	1	1	1	0	0
2	2	NO	13	Not Hispanic or Latino	WHITE	F	Spring	16-20h	9	0.37	0.4	3.82	6.65	0.27	0.37	0.37	1	1	1	1	0	0
4	4	NO	5	Not Hispanic or Latino	BLACK OR AFRICAN AMERICAN	M	Spring	16-20h	9	0.58	0.582	0.7	1.25	1.03	0.58	0.58	1	1	1	1	0	0
2	2	NO	7	Not Hispanic or Latino	WHITE	F	Spring	16-20h	9	0.27	0.87	2.48	3.38	0.48	0.27	0.27	1	1	1	1	0	0
4	4	NO	15	Not Hispanic or Latino	WHITE	F	Spring	16-20h	9	1.15	1.9	2.5	2.7	1.32	1.15	1.15	1	1	1	1	0	0
2	2	NO	8	Not Hispanic or Latino	OTHER	F	Spring	16-20h	9	0.43	0.52	2.83	3.57	0.75	0.43	0.43	1	1	1	1	0	0
2	2	NO	10	Not Hispanic or Latino	WHITE	F	Spring	16-20h	9	0.5	0.53	3.85	5.35	0	0.5	0.5	1	1	1	1	0	0
4	4	NO	3	Hispanic or Latino	WHITE	F	Spring	16-20h	9	0.02	0.07	1.78	1.93	0.63	0.02	0.02	1	1	1	1	0	0
3	3	NO	2	Not Hispanic or Latino	WHITE	M	Spring	16-20h	9	2.35	2.88	4.53	5.2	0.47	2.35	2.35	1	1	1	1	0	0
3	3	NO	1	Not Hispanic or Latino	WHITE	M	Spring	16-20h	9	2.08	2.23	4.47	4.73	0.45	2.08	2.08	1	1	1	1	0	0
4	4	NO	3	Not Hispanic or Latino	WHITE	M	Spring	16-20h	9	1.5	2.25	2.42	3.28	1.5	1.5	1.5	1	1	1	1	0	0
2	2	NO	0	Not Hispanic or Latino	WHITE	F	Spring	16-20h	9	1.13	1.4	2.87	3.17	0.7	1.13	1.13	1	1	1	1	0	0
3	3	NO	2	Not Hispanic or Latino	WHITE	F	Spring	16-20h	9	1.15	1.17	1.82	2.28	0.35	1.15	1.15	1	1	1	1	0	0
5	5	NO	2	Not Hispanic or Latino	WHITE	F	Spring	16-20h	9	1.73	2.02	2.25	2.72	1.23	1.73	1.73	1	1	1	1	0	0
4	4	NO	13	Not Hispanic or Latino	BLACK OR AFRICAN AMERICAN	F	Spring	16-20h	9	1.08	2	2.37	2.73	0.58	1.08	1.08	1	1	1	1	0	0
2	2	NO	2	Not Hispanic or Latino	WHITE	M	Spring	16-20h	9	0.3	0.32	1.6	2.9	0	0.3	0.3	1	1	1	1	0	0
4	4	NO	1	Not Hispanic or Latino	WHITE	M	Spring	16-20h	9	1.67	2.7	4.05	4.18	0	1.67	1.67	1	1	1	1	0	0
5	5	NO	12	Not Hispanic or Latino	BLACK OR AFRICAN AMERICAN	M	Spring	16-20h	9	1.55	1.75	2.45	3.42	0.02	1.55	1.55	1	1	1	1	0	0
4	4	NO	5	Not Hispanic or Latino	BLACK OR AFRICAN AMERICAN	M	Spring	16-20h	9	1.47	2.18	2.67	2.92	2.75	1.47	1.47	1	1	1	1	0	0
4	4	NO	10	Not Hispanic or Latino	WHITE	F	Spring	16-20h	9	1.22	1.65	2.57	2.75	1.38	1.22	1.22	1	1	1	1	0	0
4	4	NO	0	Not Hispanic or Latino	WHITE	M	Spring	20-24h	8	1.73	1.93	2.1	2.23	1.45	1.73	1.73	1	1	1	1	0	0
4	4	NO	1	Not Hispanic or Latino	WHITE	M	Spring	20-24h	8	1.38	1.382	1.7	2.85	1.48	1.38	1.38	1	1	1	1	0	0
2	2	NO	16	Not Hispanic or Latino	WHITE	M	Spring	20-24h	8	0.22	0.27	2.33	4.97	0.28	0.22	0.22	1	1	1	1	0	0
4	4	NO	3	Not Hispanic or Latino	WHITE	F	Spring	20-24h	8	1.43	1.92	2.93	3.45	0.22	1.43	1.43	1	1	1	1	0	0
3	3	NO	16	Not Hispanic or Latino	WHITE	F	Spring	20-24h	8	2.12	2.45	6.15	7.5	0.87	2.12	2.12	1	1	1	1	0	0
4	4	NO	0	Not Hispanic or Latino	OTHER	M	Spring	20-24h	8	1.43	2.02	2.75	2.88	0.58	1.43	1.43	1	1	1	1	0	0
3	3	NO	0	Not Hispanic or Latino	WHITE	M	Spring	20-24h	8	1.57	1.98	3.05	3.43	0.93	1.57	1.57	1	1	1	1	0	0
3	2	YES	1	Not Hispanic or Latino	BLACK OR AFRICAN AMERICAN	M	Spring	20-24h	8	1.58	1.78	2.38	4.22	0	1.58	1.58	1	1	1	1	0	0
3	3	NO	1	Not Hispanic or Latino	WHITE	F	Spring	20-24h	8	2.02	2.18	3.37	3.78	0.13	2.02	2.02	1	1	1	1	0	0
2	2	NO	11	Not Hispanic or Latino	BLACK OR AFRICAN AMERICAN	F	Spring	20-24h	8	0.53	0.55	5.75	6.15	0	0.53	0.53	1	1	1	1	0	0
3	3	NO	0	Not Hispanic or Latino	WHITE	F	Spring	20-24h	8	1.23	2	2.9	4.92	0.65	1.23	1.23	1	1	1	1	0	0
4	4	NO	19	Not Hispanic or Latino	WHITE	M	Spring	20-24h	8	1.12	1.53	3.02	3.25	1.15	1.12	1.12	1	1	1	1	0	0
5	5	NO	1	Not Hispanic or Latino	WHITE	M	Spring	20-24h	8	1.97	1.97	1.97	1.974	0	1.97	1.97	0	0	0	0	1	0
2	2	NO	14	Not Hispanic or Latino	WHITE	F	Spring	20-24h	8	0.3	0.55	4.58	4.83	0.18	0.3	0.3	1	1	1	1	0	0
5	4	YES	7	Not Hispanic or Latino	OTHER	M	Spring	20-24h	8	1.37	1.5	2.62	3.48	0	1.37	1.37	1	1	1	1	0	0
4	4	NO	15	Not Hispanic or Latino	OTHER	M	Spring	20-24h	8	1.4	1.72	1.87	2.35	0.98	1.4	1.4	1	1	1	1	0	0
3	3	NO	5	Not Hispanic or Latino	WHITE	M	Spring	20-24h	8	0.87	1.35	4.1	4.95	0.32	0.87	0.87	1	1	1	1	0	0
4	4	NO	3	Not Hispanic or Latino	BLACK OR AFRICAN AMERICAN	M	Spring	20-24h	8	1.57	1.62	1.97	2.25	1.58	1.57	1.57	1	1	1	1	0	0
5	4	YES	10	Not Hispanic or Latino	WHITE	M	Spring	20-24h	8	1.35	1.48	3.1	3.47	0	1.35	1.35	1	1	1	1	0	0
2	2	NO	12	Not Hispanic or Latino	BLACK OR AFRICAN AMERICAN	F	Spring	20-24h	10	0.25	0.48	1.72	3.1	0.17	0.25	0.25	1	1	1	1	0	0
3	3	NO	15	Not Hispanic or Latino	WHITE	F	Spring	20-24h	10	1.85	1.98	6.32	6.53	0	1.85	1.85	1	1	1	1	0	0
4	3	YES	2	Not Hispanic or Latino	BLACK OR AFRICAN AMERICAN	M	Spring	20-24h	10	1.4	1.63	1.9	3.98	0.37	1.4	1.4	1	1	1	1	0	0
3	3	NO	17	Not Hispanic or Latino	WHITE	F	Spring	20-24h	10	1.02	1.92	4	5.38	0.5	1.02	1.02	1	1	1	1	0	0
3	2	YES	3	Not Hispanic or Latino	WHITE	F	Spring	20-24h	10	1.37	1.6	3.15	3.37	0	1.37	1.37	1	1	1	1	0	0
3	3	NO	0	Not Hispanic or Latino	WHITE	M	Spring	20-24h	10	0.42	2.28	3.18	3.78	0	0.42	0.42	1	1	1	1	0	0
3	2	YES	2	Not Hispanic or Latino	WHITE	M	Spring	20-24h	10	0.35	0.7	2.27	2.45	0.37	0.35	0.35	1	1	1	1	0	0
3	3	NO	0	Not Hispanic or Latino	WHITE	F	Spring	20-24h	10	0.08	0.17	2.67	2.75	0	0.08	0.08	1	1	1	1	0	0
4	4	NO	21	Not Hispanic or Latino	WHITE	F	Spring	20-24h	10	0.38	2.28	3.58	3.75	0	0.38	0.38	1	1	1	1	0	0
3	3	NO	2	Not Hispanic or Latino	OTHER	F	Spring	20-24h	10	0.58	1.85	3.63	3.88	0.7	0.58	0.58	1	1	1	1	0	0
5	5	NO	3	Hispanic or Latino	BLACK OR AFRICAN AMERICAN	F	Spring	20-24h	10	1.97	1.97	1.97	1.974	1.6	1.97	1.97	0	0	0	0	1	0
4	4	NO	4	Not Hispanic or Latino	WHITE	M	Spring	20-24h	9	0.45	1.15	1.47	2.6	0.28	0.45	0.45	1	1	1	1	0	0
3	3	NO	0	Not Hispanic or Latino	WHITE	M	Spring	20-24h	9	1.25	1.82	2.85	3.05	0.32	1.25	1.25	1	1	1	1	0	0
5	5	NO	5	Not Hispanic or Latino	WHITE	F	Spring	20-24h	9	0.58	0.97	1.82	2.45	0.32	0.58	0.58	1	1	1	1	0	0
4	4	NO	1	Not Hispanic or Latino	BLACK OR AFRICAN AMERICAN	F	Spring	20-24h	9	0.43	0.87	1.22	1.75	0	0.43	0.43	1	1	1	1	0	0
3	3	NO	6	Not Hispanic or Latino	BLACK OR AFRICAN AMERICAN	F	Spring	20-24h	9	0.001	1.17	1.48	2.1	0	0.001	0.001	1	1	1	1	0	0
3	3	NO	15	Not Hispanic or Latino	BLACK OR AFRICAN AMERICAN	F	Spring	20-24h	9	1.5	2.03	2.82	4.42	0.33	1.5	1.5	1	1	1	1	0	0
4	4	NO	0	Not Hispanic or Latino	WHITE	F	Spring	20-24h	9	0.32	0.67	1.02	1.6	0.22	0.32	0.32	1	1	1	1	0	0
2	2	NO	2	Not Hispanic or Latino	WHITE	M	Spring	20-24h	9	0.22	0.5	3.82	5.2	0.15	0.22	0.22	1	1	1	1	0	0
3	4	YES	2	Hispanic or Latino	UNKNOWN	M	Spring	20-24h	9	1.48	1.95	2.72	2.85	0	1.48	1.48	1	1	1	1	0	0
4	3	YES	1	Not Hispanic or Latino	BLACK OR AFRICAN AMERICAN	M	Spring	0-4h	8	1.53	1.57	5.3	5.5	1.07	1.53	1.53	1	1	1	1	0	0
4	4	NO	4	Not Hispanic or Latino	ASIAN	M	Spring	0-4h	8	2.3	3.3	3.55	3.62	1.12	2.3	2.3	1	1	1	1	0	0
2	2	NO	2	Not Hispanic or Latino	WHITE	F	Spring	0-4h	8	0.2	0.27	1.73	2.67	0.32	0.2	0.2	1	1	1	1	0	0
4	4	NO	11	Not Hispanic or Latino	UNKNOWN	M	Spring	0-4h	8	2.25	3.52	4.12	4.45	0.42	2.25	2.25	1	1	1	1	0	0
5	5	NO	5	Not Hispanic or Latino	BLACK OR AFRICAN AMERICAN	M	Spring	0-4h	8	2.22	4.07	4.48	4.57	2.45	2.22	2.22	1	1	1	1	0	0
5	5	NO	13	Not Hispanic or Latino	WHITE	M	Spring	0-4h	8	2.55	3.97	6.85	6.98	0.18	2.55	2.55	1	1	1	1	0	0
4	4	NO	17	Not Hispanic or Latino	BLACK OR AFRICAN AMERICAN	M	Spring	0-4h	8	2.32	3.03	3.62	3.82	0	2.32	2.32	1	1	1	1	0	0
4	4	NO	6	Not Hispanic or Latino	OTHER	F	Spring	0-4h	8	0.27	1.03	1.23	2.22	0.2	0.27	0.27	1	1	1	1	0	0
4	4	NO	1	Not Hispanic or Latino	BLACK OR AFRICAN AMERICAN	F	Spring	0-4h	8	2.22	2.23	4.5	4.72	0.48	2.22	2.22	1	1	1	1	0	0
5	5	NO	9	Not Hispanic or Latino	BLACK OR AFRICAN AMERICAN	F	Spring	0-4h	8	1.08	1.12	1.48	2.03	0	1.08	1.08	1	1	1	1	0	0
2	2	NO	11	Not Hispanic or Latino	WHITE	F	Spring	0-4h	8	0.25	0.37	2.53	3.28	0.1	0.25	0.25	1	1	1	1	0	0
4	4	NO	3	Hispanic or Latino	UNKNOWN	F	Spring	0-4h	8	2.03	2.57	3.15	3.82	0.2	2.03	2.03	1	1	1	1	0	0
4	4	NO	17	Not Hispanic or Latino	WHITE	F	Spring	0-4h	8	1.98	2.33	3.63	3.88	0.33	1.98	1.98	1	1	1	1	0	0
4	4	NO	2	Not Hispanic or Latino	WHITE	M	Spring	0-4h	7	2.7	3.75	3.98	4.15	0	2.7	2.7	1	1	1	1	0	0
5	5	NO	5	Not Hispanic or Latino	BLACK OR AFRICAN AMERICAN	F	Spring	0-4h	7	2.03	3.63	4.37	4.48	0.35	2.03	2.03	1	1	1	1	0	0
4	3	YES	4	Not Hispanic or Latino	WHITE	M	Spring	0-4h	7	2.2	2.63	3.57	3.95	0	2.2	2.2	1	1	1	1	0	0
4	4	NO	1	Not Hispanic or Latino	WHITE	F	Spring	0-4h	7	1.92	2.42	4.8	5.3	0.28	1.92	1.92	1	1	1	1	0	0
3	3	NO	0	Not Hispanic or Latino	BLACK OR AFRICAN AMERICAN	M	Spring	0-4h	7	0.2	0.98	3.12	3.72	0	0.2	0.2	1	1	1	1	0	0
4	4	NO	3	Unknown	UNKNOWN	M	Spring	0-4h	7	2.98	2.98	2.98	2.984	0.57	2.98	2.98	0	0	0	0	1	0
4	4	NO	1	Not Hispanic or Latino	BLACK OR AFRICAN AMERICAN	F	Spring	0-4h	5	4.3	4.3	4.3	4.304	1.35	4.3	4.3	0	0	0	0	1	0
5	4	YES	5	Not Hispanic or Latino	ASIAN	F	Spring	0-4h	5	2.35	4.7	6.77	7.15	0	2.35	2.35	1	1	1	1	0	0
5	5	NO	7	Not Hispanic or Latino	WHITE	M	Spring	0-4h	5	1.97	3.57	4.05	4.28	0	1.97	1.97	1	1	1	1	0	0
4	3	YES	1	Not Hispanic or Latino	BLACK OR AFRICAN AMERICAN	F	Spring	0-4h	5	2.38	3.67	7.13	8.53	1.77	2.38	2.38	1	1	1	1	0	0
4	4	NO	1	Not Hispanic or Latino	WHITE	M	Spring	0-4h	5	2.28	5.3	5.67	6.67	2.05	2.28	2.28	1	1	1	1	0	0
3	3	NO	6	Hispanic or Latino	UNKNOWN	F	Spring	0-4h	5	0.18	0.9	3.47	3.52	0.22	0.18	0.18	1	1	1	1	0	0
4	4	NO	10	Not Hispanic or Latino	WHITE	M	Spring	0-4h	5	0.9	0.9	0.9	0.92	0	0.9	0.9	0	0	0	0	1	0
5	4	YES	1	Not Hispanic or Latino	WHITE	F	Spring	0-4h	3	3.35	3.35	3.35	3.354	0	3.35	3.35	0	0	0	0	1	0
4	3	YES	2	Not Hispanic or Latino	OTHER	M	Spring	0-4h	3	2.12	2.55	3.58	3.97	0.58	2.12	2.12	1	1	1	1	0	0
5	5	NO	11	Not Hispanic or Latino	BLACK OR AFRICAN AMERICAN	F	Spring	0-4h	3	2.55	5.2	6.22	6.62	0.1	2.55	2.55	1	1	1	1	0	0
4	4	NO	1	Not Hispanic or Latino	BLACK OR AFRICAN AMERICAN	M	Spring	0-4h	3	2.67	4.1	4.62	4.88	0.02	2.67	2.67	1	1	1	1	0	0
4	4	NO	5	Not Hispanic or Latino	WHITE	F	Spring	4-8h	3	3.58	4.07	5.78	5.88	0.38	3.58	3.58	1	1	1	1	0	0
2	4	YES	2	Not Hispanic or Latino	BLACK OR AFRICAN AMERICAN	F	Spring	4-8h	3	0.43	3.5	5.83	6.17	0	0.43	0.43	1	1	1	1	0	0
5	4	YES	4	Not Hispanic or Latino	WHITE	M	Spring	4-8h	3	2.97	3.48	5.92	6.03	0.82	2.97	2.97	1	1	1	1	0	0
3	3	NO	3	Not Hispanic or Latino	BLACK OR AFRICAN AMERICAN	M	Spring	4-8h	3	0.88	1.63	3.32	3.72	0	0.88	0.88	1	1	1	1	0	0
2	2	NO	1	Not Hispanic or Latino	WHITE	M	Spring	4-8h	3	0.2	0.82	5.67	8.68	0	0.2	0.2	1	1	1	1	0	0
3	2	YES	6	Not Hispanic or Latino	BLACK OR AFRICAN AMERICAN	M	Spring	4-8h	3	0.13	0.28	3.02	5.43	0	0.13	0.13	1	1	1	1	0	0
4	4	NO	2	Not Hispanic or Latino	WHITE	F	Spring	4-8h	3	0.9	0.9	0.9	0.904	0.48	0.9	0.9	0	0	0	0	1	0
2	2	NO	1	Not Hispanic or Latino	ASIAN	M	Spring	4-8h	3	0.42	0.5	1.98	2.3	0.12	0.42	0.42	1	1	1	1	0	0
5	5	NO	1	Not Hispanic or Latino	BLACK OR AFRICAN AMERICAN	M	Spring	0-4h	3	3.68	3.68	3.68	3.72	0	3.68	3.68	0	0	0	0	1	0
5	5	NO	8	Not Hispanic or Latino	WHITE	F	Spring	4-8h	3	2.63	3.12	3.87	4.87	0.88	2.63	2.63	1	1	1	1	0	0
3	3	NO	13	Not Hispanic or Latino	BLACK OR AFRICAN AMERICAN	F	Spring	4-8h	3	0.63	1.52	4.07	4.17	0.73	0.63	0.63	1	1	1	1	0	0
5	2	YES	2	Not Hispanic or Latino	ASIAN	M	Spring	4-8h	3	2.28	2.45	3.32	3.53	2.35	2.28	2.28	1	1	1	1	0	0
5	4	YES	8	Not Hispanic or Latino	WHITE	F	Spring	4-8h	4	1.62	2.72	3.57	3.7	0.38	1.62	1.62	1	1	1	1	0	0
2	2	NO	15	Hispanic or Latino	BLACK OR AFRICAN AMERICAN	F	Spring	4-8h	4	0.12	0.15	3.95	4.55	0.17	0.12	0.12	1	1	1	1	0	0
4	4	NO	7	Hispanic or Latino	UNKNOWN	F	Spring	4-8h	3	1	1.3	1.82	2.48	0	1	1	1	1	1	1	0	0
4	4	NO	7	Not Hispanic or Latino	BLACK OR AFRICAN AMERICAN	F	Spring	4-8h	3	0.93	1.45	3.58	4.1	0.25	0.93	0.93	1	1	1	1	0	0
4	4	NO	1	Hispanic or Latino	WHITE	M	Spring	4-8h	3	0.62	2.5	2.92	4.17	0.92	0.62	0.62	1	1	1	1	0	0
5	5	NO	2	Not Hispanic or Latino	BLACK OR AFRICAN AMERICAN	F	Spring	8-12h	4	0.65	1.47	2.32	2.55	0.67	0.65	0.65	1	1	1	1	0	0
3	3	NO	6	Not Hispanic or Latino	WHITE	F	Spring	4-8h	4	0.23	1.17	1.72	1.98	0.33	0.23	0.23	1	1	1	1	0	0
4	4	NO	4	Not Hispanic or Latino	WHITE	M	Spring	8-12h	4	0.7	1.47	2.48	2.72	0.23	0.7	0.7	1	1	1	1	0	0
5	4	YES	15	Not Hispanic or Latino	BLACK OR AFRICAN AMERICAN	M	Spring	8-12h	4	0.9	1.12	1.98	2.23	0.15	0.9	0.9	1	1	1	1	0	0
5	5	NO	1	Not Hispanic or Latino	OTHER	F	Spring	8-12h	4	0.7	1.05	3.45	3.72	0.23	0.7	0.7	1	1	1	1	0	0
4	4	NO	6	Other	OTHER	M	Spring	8-12h	4	0.18	0.77	1.42	2.73	0	0.18	0.18	1	1	1	1	0	0
4	4	NO	6	Not Hispanic or Latino	BLACK OR AFRICAN AMERICAN	M	Spring	8-12h	5	0.68	3.08	4.88	5.18	0	0.68	0.68	1	1	1	1	0	0
4	4	NO	5	Not Hispanic or Latino	WHITE	F	Spring	8-12h	5	0.67	0.77	2.68	2.8	0.15	0.67	0.67	1	1	1	1	0	0
4	4	NO	0	Not Hispanic or Latino	OTHER	F	Spring	8-12h	5	0.68	0.7	2.8	3	0.27	0.68	0.68	1	1	1	1	0	0
4	4	NO	19	Not Hispanic or Latino	BLACK OR AFRICAN AMERICAN	F	Spring	8-12h	5	0.35	0.48	2.47	2.65	0	0.35	0.35	1	1	1	1	0	0
4	5	YES	2	Not Hispanic or Latino	UNKNOWN	F	Spring	8-12h	5	0.52	1.08	1.87	2.22	0.55	0.52	0.52	1	1	1	1	0	0
4	4	NO	8	Not Hispanic or Latino	BLACK OR AFRICAN AMERICAN	M	Spring	8-12h	5	0.43	1.03	2.93	4.38	0.32	0.43	0.43	1	1	1	1	0	0
3	3	NO	15	Not Hispanic or Latino	WHITE	F	Spring	8-12h	5	0.12	0.43	5.9	6.4	0.13	0.12	0.12	1	1	1	1	0	0
4	4	NO	6	Not Hispanic or Latino	ASIAN	F	Spring	8-12h	5	0.12	0.87	1.73	1.98	0.15	0.12	0.12	1	1	1	1	0	0
2	2	NO	5	Not Hispanic or Latino	BLACK OR AFRICAN AMERICAN	F	Spring	8-12h	5	0.97	1.1	5.45	6.48	0	0.97	0.97	1	1	1	1	0	0
4	4	NO	3	Not Hispanic or Latino	OTHER	F	Spring	8-12h	5	0.18	0.58	0.95	1.27	0.77	0.18	0.18	1	1	1	1	0	0
3	3	NO	15	Not Hispanic or Latino	WHITE	M	Spring	8-12h	5	0.13	1.08	2.87	3.28	0	0.13	0.13	1	1	1	1	0	0
3	3	NO	3	Not Hispanic or Latino	WHITE	M	Spring	8-12h	5	0.15	0.53	3.63	4.62	0.27	0.15	0.15	1	1	1	1	0	0
5	5	NO	5	Not Hispanic or Latino	WHITE	M	Spring	8-12h	5	0.18	0.77	1.63	2	0.2	0.18	0.18	1	1	1	1	0	0
5	5	NO	6	Not Hispanic or Latino	BLACK OR AFRICAN AMERICAN	F	Spring	8-12h	5	0.2	0.37	1.07	1.6	0	0.2	0.2	1	1	1	1	0	0
3	3	NO	1	Hispanic or Latino	BLACK OR AFRICAN AMERICAN	F	Spring	8-12h	5	0.17	0.68	2.33	4.27	0.02	0.17	0.17	1	1	1	1	0	0
5	5	NO	3	Not Hispanic or Latino	WHITE	F	Spring	8-12h	5	0.22	0.33	0.48	0.88	0.25	0.22	0.22	1	1	1	1	0	0
3	3	NO	9	Not Hispanic or Latino	WHITE	M	Spring	8-12h	5	0.53	0.77	3.65	3.7	0.75	0.53	0.53	1	1	1	1	0	0
4	4	NO	6	Hispanic or Latino	WHITE	M	Spring	8-12h	5	0.2	0.28	1.28	2.05	0.2	0.2	0.2	1	1	1	1	0	0
3	3	NO	1	Not Hispanic or Latino	WHITE	F	Spring	8-12h	5	0.18	0.8	3.58	4.45	0.3	0.18	0.18	1	1	1	1	0	0
3	3	NO	12	Not Hispanic or Latino	WHITE	F	Spring	8-12h	5	0.18	1.2	7.62	8.55	0.2	0.18	0.18	1	1	1	1	0	0
3	3	NO	0	Not Hispanic or Latino	WHITE	F	Spring	8-12h	5	0.15	0.63	2.57	4.08	0.05	0.15	0.15	1	1	1	1	0	0
3	3	NO	13	Not Hispanic or Latino	WHITE	F	Spring	8-12h	5	0.08	0.73	4.03	7.38	0	0.08	0.08	1	1	1	1	0	0
4	4	NO	4	Not Hispanic or Latino	WHITE	M	Spring	8-12h	5	0.12	0.25	1.1	1.6	0	0.12	0.12	1	1	1	1	0	0
4	4	NO	7	Not Hispanic or Latino	WHITE	M	Spring	8-12h	5	0.13	0.23	1.2	2.23	0.13	0.13	0.13	1	1	1	1	0	0
5	5	NO	4	Not Hispanic or Latino	OTHER	F	Spring	8-12h	5	0.45	0.57	1.35	1.52	0.13	0.45	0.45	1	1	1	1	0	0
3	3	NO	6	Not Hispanic or Latino	WHITE	M	Spring	12-16h	5	0.02	1.07	3.33	4.38	0.07	0.02	0.02	1	1	1	1	0	0
4	4	NO	6	Not Hispanic or Latino	WHITE	F	Spring	12-16h	5	0.3	0.67	1.37	1.48	1.05	0.3	0.3	1	1	1	1	0	0
2	2	NO	3	Not Hispanic or Latino	WHITE	F	Spring	12-16h	5	0.25	0.55	5.32	5.52	0.17	0.25	0.25	1	1	1	1	0	0
3	3	NO	4	Not Hispanic or Latino	WHITE	F	Spring	12-16h	5	0.68	1.22	3.63	4.93	0.72	0.68	0.68	1	1	1	1	0	0
5	5	NO	7	Hispanic or Latino	BLACK OR AFRICAN AMERICAN	F	Spring	12-16h	5	0.42	0.45	1.22	1.3	0.57	0.42	0.42	1	1	1	1	0	0
3	3	NO	1	Not Hispanic or Latino	BLACK OR AFRICAN AMERICAN	M	Spring	12-16h	5	0.7	1.5	2.28	3.03	1.02	0.7	0.7	1	1	1	1	0	0
4	4	NO	9	Not Hispanic or Latino	BLACK OR AFRICAN AMERICAN	F	Spring	12-16h	5	0.47	0.6	1.33	1.43	0	0.47	0.47	1	1	1	1	0	0
3	3	NO	18	Not Hispanic or Latino	WHITE	F	Spring	12-16h	5	1.1	1.87	10.67	13.1	0	1.1	1.1	1	1	1	1	0	0
4	4	NO	9	Not Hispanic or Latino	WHITE	F	Spring	12-16h	5	0.57	0.572	1.67	1.97	0.6	0.57	0.57	1	1	1	1	0	0
2	2	NO	14	Not Hispanic or Latino	WHITE	F	Spring	12-16h	5	0.12	0.33	3.27	4.42	0.75	0.12	0.12	1	1	1	1	0	0
4	4	NO	6	Not Hispanic or Latino	BLACK OR AFRICAN AMERICAN	F	Spring	12-16h	5	0.17	0.18	0.9	1.32	0.4	0.17	0.17	1	1	1	1	0	0
5	5	NO	5	Not Hispanic or Latino	WHITE	M	Spring	12-16h	5	0.2	0.23	1.62	3.5	0.2	0.2	0.2	1	1	1	1	0	0
2	2	NO	4	Not Hispanic or Latino	WHITE	M	Spring	12-16h	5	0.3	0.58	5.57	5.97	0	0.3	0.3	1	1	1	1	0	0
4	4	NO	15	Not Hispanic or Latino	WHITE	F	Spring	12-16h	5	0.23	0.38	0.95	2.42	0.95	0.23	0.23	1	1	1	1	0	0
5	5	NO	4	Not Hispanic or Latino	WHITE	F	Spring	12-16h	5	0.15	0.27	0.95	1.2	0.2	0.15	0.15	1	1	1	1	0	0
3	3	NO	0	Not Hispanic or Latino	WHITE	M	Spring	12-16h	5	0.32	2.02	3.5	4.75	0.35	0.32	0.32	1	1	1	1	0	0
5	5	NO	4	Not Hispanic or Latino	UNKNOWN	M	Spring	12-16h	5	0.22	0.23	0.63	0.77	0.28	0.22	0.22	1	1	1	1	0	0
5	5	NO	7	Not Hispanic or Latino	WHITE	M	Spring	12-16h	5	0.2	0.23	3	3.47	0.2	0.2	0.2	1	1	1	1	0	0
3	3	NO	2	Not Hispanic or Latino	WHITE	F	Spring	12-16h	7	0.15	0.17	6.72	7.33	0.22	0.15	0.15	1	1	1	1	0	0
4	4	NO	3	Not Hispanic or Latino	BLACK OR AFRICAN AMERICAN	M	Spring	12-16h	7	0.27	0.5	2.13	2.35	0.3	0.27	0.27	1	1	1	1	0	0
4	4	NO	16	Not Hispanic or Latino	BLACK OR AFRICAN AMERICAN	M	Spring	12-16h	7	0.33	0.38	2.4	3.57	0.72	0.33	0.33	1	1	1	1	0	0
3	3	NO	0	Not Hispanic or Latino	WHITE	F	Spring	12-16h	7	0.22	0.57	5.97	6.43	0.97	0.22	0.22	1	1	1	1	0	0
4	4	NO	57	Not Hispanic or Latino	WHITE	F	Spring	12-16h	7	0.02	0.03	1.45	1.62	0	0.02	0.02	1	1	1	1	0	0
3	3	NO	0	Not Hispanic or Latino	BLACK OR AFRICAN AMERICAN	M	Spring	12-16h	7	0.18	0.28	2.58	2.85	0.3	0.18	0.18	1	1	1	1	0	0
4	3	YES	17	Not Hispanic or Latino	WHITE	F	Spring	12-16h	7	0.38	0.4	2.3	3.1	0.43	0.38	0.38	1	1	1	1	0	0
5	5	NO	5	Not Hispanic or Latino	BLACK OR AFRICAN AMERICAN	F	Spring	12-16h	7	0.18	0.33	0.87	1.08	0.27	0.18	0.18	1	1	1	1	0	0
2	2	NO	6	Hispanic or Latino	UNKNOWN	M	Spring	12-16h	7	0.15	0.65	2.75	4.42	0	0.15	0.15	1	1	1	1	0	0
5	5	NO	0	Not Hispanic or Latino	BLACK OR AFRICAN AMERICAN	F	Spring	12-16h	7	0.22	0.45	0.58	0.77	0.33	0.22	0.22	1	1	1	1	0	0
3	3	NO	14	Not Hispanic or Latino	WHITE	F	Spring	12-16h	7	0.28	0.45	2.18	2.27	0.17	0.28	0.28	1	1	1	1	0	0
3	3	NO	4	Not Hispanic or Latino	BLACK OR AFRICAN AMERICAN	F	Spring	12-16h	7	0.13	0.18	2.33	2.42	0	0.13	0.13	1	1	1	1	0	0
5	5	NO	2	Not Hispanic or Latino	BLACK OR AFRICAN AMERICAN	M	Spring	12-16h	7	0.2	0.4	1.02	1.13	0.25	0.2	0.2	1	1	1	1	0	0
3	3	NO	4	Not Hispanic or Latino	ASIAN	F	Spring	12-16h	7	0.17	1.75	3.05	3.12	0.2	0.17	0.17	1	1	1	1	0	0
3	3	NO	13	Not Hispanic or Latino	BLACK OR AFRICAN AMERICAN	M	Spring	12-16h	7	0.3	1.17	3.23	3.78	0.4	0.3	0.3	1	1	1	1	0	0
2	2	NO	2	Not Hispanic or Latino	WHITE	M	Spring	12-16h	7	0.17	0.18	4.7	6.38	0.2	0.17	0.17	1	1	1	1	0	0
2	2	NO	18	Hispanic or Latino	UNKNOWN	F	Spring	12-16h	7	0.23	0.33	5.6	7.27	0.35	0.23	0.23	1	1	1	1	0	0
4	4	NO	11	Not Hispanic or Latino	BLACK OR AFRICAN AMERICAN	F	Spring	12-16h	7	0.28	0.32	1.7	1.75	0.75	0.28	0.28	1	1	1	1	0	0
4	4	NO	2	Not Hispanic or Latino	WHITE	F	Spring	12-16h	7	0.18	0.42	1.53	2.63	0.18	0.18	0.18	1	1	1	1	0	0
4	4	NO	1	Not Hispanic or Latino	WHITE	M	Spring	16-20h	7	0.35	0.87	2.95	3.2	0.42	0.35	0.35	1	1	1	1	0	0
4	4	NO	10	Not Hispanic or Latino	OTHER	M	Spring	12-16h	7	0.18	0.77	0.85	1.85	0.22	0.18	0.18	1	1	1	1	0	0
2	3	YES	0	Not Hispanic or Latino	OTHER	M	Spring	16-20h	7	0.22	1.48	3.8	5.48	0.25	0.22	0.22	1	1	1	1	0	0
2	2	NO	24	Not Hispanic or Latino	WHITE	F	Spring	16-20h	7	0.18	0.8	3.18	3.45	0.27	0.18	0.18	1	1	1	1	0	0
5	5	NO	1	Not Hispanic or Latino	WHITE	F	Spring	16-20h	7	0.18	0.3	0.62	0.75	0.27	0.18	0.18	1	1	1	1	0	0
4	4	NO	9	Other	OTHER	M	Spring	16-20h	7	0.33	0.35	0.55	1.52	0.2	0.33	0.33	1	1	1	1	0	0
3	3	NO	4	Not Hispanic or Latino	WHITE	F	Spring	16-20h	7	0.22	0.87	3.2	3.33	0.22	0.22	0.22	1	1	1	1	0	0
3	3	NO	16	Not Hispanic or Latino	WHITE	M	Spring	16-20h	7	0.23	1.22	2.93	3.53	0.52	0.23	0.23	1	1	1	1	0	0
2	4	YES	5	Not Hispanic or Latino	BLACK OR AFRICAN AMERICAN	F	Spring	16-20h	7	1.78	2.45	4.42	4.53	0.27	1.78	1.78	1	1	1	1	0	0
4	4	NO	3	Not Hispanic or Latino	BLACK OR AFRICAN AMERICAN	M	Spring	16-20h	7	0.38	0.57	1.2	1.45	0.38	0.38	0.38	1	1	1	1	0	0
3	4	YES	12	Not Hispanic or Latino	WHITE	M	Spring	16-20h	7	0.2	1.32	1.92	1.95	0.23	0.2	0.2	1	1	1	1	0	0
2	2	NO	16	Not Hispanic or Latino	WHITE	F	Spring	16-20h	7	0.13	0.15	3.32	4.1	0.27	0.13	0.13	1	1	1	1	0	0
5	4	YES	4	Not Hispanic or Latino	BLACK OR AFRICAN AMERICAN	F	Spring	16-20h	8	0.43	0.5	1.5	2	0.28	0.43	0.43	1	1	1	1	0	0
4	4	NO	8	Not Hispanic or Latino	BLACK OR AFRICAN AMERICAN	M	Spring	16-20h	8	0.3	0.4	1.63	1.88	0.18	0.3	0.3	1	1	1	1	0	0
5	5	NO	4	Not Hispanic or Latino	WHITE	F	Spring	16-20h	8	0.25	0.42	0.62	0.88	0.13	0.25	0.25	1	1	1	1	0	0
5	5	NO	4	Not Hispanic or Latino	BLACK OR AFRICAN AMERICAN	M	Spring	16-20h	8	0.18	0.38	2.93	3.12	0.43	0.18	0.18	1	1	1	1	0	0
5	5	NO	1	Not Hispanic or Latino	WHITE	M	Spring	16-20h	8	0.32	0.322	0.72	1.2	0.3	0.32	0.32	1	1	1	1	0	0
2	2	NO	6	Not Hispanic or Latino	WHITE	F	Spring	16-20h	8	0.03	0.17	2	2.88	0	0.03	0.03	1	1	1	1	0	0
5	5	NO	0	Not Hispanic or Latino	BLACK OR AFRICAN AMERICAN	F	Spring	16-20h	8	0.15	0.25	1.97	2.05	0.72	0.15	0.15	1	1	1	1	0	0
3	3	NO	17	Not Hispanic or Latino	WHITE	F	Spring	16-20h	8	0.73	0.87	2.4	2.73	0.15	0.73	0.73	1	1	1	1	0	0
3	3	NO	3	Not Hispanic or Latino	WHITE	M	Spring	16-20h	8	0.55	1.18	2.25	3.82	0.18	0.55	0.55	1	1	1	1	0	0
3	3	NO	16	Hispanic or Latino	UNKNOWN	M	Spring	16-20h	8	0.001	0.53	2.38	2.55	0.18	0.001	0.001	1	1	1	1	0	0
2	2	NO	0	Not Hispanic or Latino	WHITE	M	Spring	16-20h	8	0.001	0.18	1.95	2.07	0	0.001	0.001	1	1	1	1	0	0
3	3	NO	0	Not Hispanic or Latino	WHITE	M	Spring	16-20h	8	0.3	0.88	3	3.95	0.22	0.3	0.3	1	1	1	1	0	0
3	3	NO	4	Not Hispanic or Latino	OTHER	M	Spring	16-20h	7	0.4	0.75	7.85	10.2	0.13	0.4	0.4	1	1	1	1	0	0
2	2	NO	15	Hispanic or Latino	BLACK OR AFRICAN AMERICAN	F	Spring	16-20h	7	0.42	0.5	3.58	4	0.42	0.42	0.42	1	1	1	1	0	0
2	3	YES	0	Not Hispanic or Latino	WHITE	F	Spring	16-20h	7	0.22	1.05	3.05	3.47	0.32	0.22	0.22	1	1	1	1	0	0
3	3	NO	13	Not Hispanic or Latino	BLACK OR AFRICAN AMERICAN	F	Spring	16-20h	7	0.62	0.75	7.3	7.6	0	0.62	0.62	1	1	1	1	0	0
5	4	YES	15	Not Hispanic or Latino	WHITE	M	Spring	16-20h	7	0.12	0.13	0.95	1.08	0.35	0.12	0.12	1	1	1	1	0	0
3	2	YES	3	Not Hispanic or Latino	WHITE	M	Spring	16-20h	7	0.3	0.37	3.58	3.82	0.62	0.3	0.3	1	1	1	1	0	0
5	5	NO	3	Not Hispanic or Latino	BLACK OR AFRICAN AMERICAN	F	Spring	16-20h	7	0.22	0.28	1.17	1.57	0.22	0.22	0.22	1	1	1	1	0	0
4	4	NO	6	Not Hispanic or Latino	BLACK OR AFRICAN AMERICAN	F	Spring	16-20h	7	0.15	0.35	0.5	0.6	0.17	0.15	0.15	1	1	1	1	0	0
3	3	NO	15	Hispanic or Latino	UNKNOWN	M	Spring	16-20h	7	0.58	0.68	3.05	3.25	0.22	0.58	0.58	1	1	1	1	0	0
3	3	NO	6	Not Hispanic or Latino	BLACK OR AFRICAN AMERICAN	F	Spring	16-20h	7	0.32	0.87	5.18	5.95	0.23	0.32	0.32	1	1	1	1	0	0
4	4	NO	1	Not Hispanic or Latino	BLACK OR AFRICAN AMERICAN	F	Spring	16-20h	7	0.23	0.42	0.67	0.73	0	0.23	0.23	1	1	1	1	0	0
3	3	NO	10	Not Hispanic or Latino	BLACK OR AFRICAN AMERICAN	M	Spring	16-20h	7	0.6	0.62	3.23	3.48	0.35	0.6	0.6	1	1	1	1	0	0
5	5	NO	3	Not Hispanic or Latino	WHITE	F	Spring	16-20h	7	0.42	0.43	2.08	2.23	0.37	0.42	0.42	1	1	1	1	0	0
2	2	NO	3	Not Hispanic or Latino	WHITE	F	Spring	16-20h	7	0.25	0.28	2.27	3.65	0	0.25	0.25	1	1	1	1	0	0
2	2	NO	13	Not Hispanic or Latino	WHITE	F	Spring	20-24h	7	0.18	0.3	4.27	7.05	0.18	0.18	0.18	1	1	1	1	0	0
4	4	NO	6	Not Hispanic or Latino	WHITE	M	Spring	20-24h	7	0.25	0.3	1.03	1.08	0.17	0.25	0.25	1	1	1	1	0	0
5	5	NO	1	Not Hispanic or Latino	BLACK OR AFRICAN AMERICAN	M	Spring	20-24h	7	0.25	0.92	1.13	1.95	0.38	0.25	0.25	1	1	1	1	0	0
2	2	NO	0	Not Hispanic or Latino	WHITE	M	Spring	20-24h	7	0.22	0.85	4.98	5.18	0.23	0.22	0.22	1	1	1	1	0	0
3	3	NO	3	Not Hispanic or Latino	BLACK OR AFRICAN AMERICAN	M	Spring	20-24h	7	0.15	0.2	1.9	2.4	0.18	0.15	0.15	1	1	1	1	0	0
5	5	NO	2	Not Hispanic or Latino	BLACK OR AFRICAN AMERICAN	M	Spring	20-24h	7	0.22	0.37	1.08	1.2	0.27	0.22	0.22	1	1	1	1	0	0
5	5	NO	6	Not Hispanic or Latino	WHITE	F	Spring	20-24h	7	0.25	0.28	0.98	1.08	0	0.25	0.25	1	1	1	1	0	0
4	4	NO	1	Not Hispanic or Latino	ASIAN	F	Spring	20-24h	7	0.32	0.98	1.77	2.07	0.2	0.32	0.32	1	1	1	1	0	0
2	2	NO	7	Not Hispanic or Latino	BLACK OR AFRICAN AMERICAN	F	Spring	20-24h	7	0.53	0.58	4.72	5.22	0	0.53	0.53	1	1	1	1	0	0
2	2	NO	6	Not Hispanic or Latino	WHITE	M	Spring	20-24h	7	0.2	0.25	0.88	1.48	0.45	0.2	0.2	1	1	1	1	0	0
5	2	YES	1	Not Hispanic or Latino	BLACK OR AFRICAN AMERICAN	F	Spring	20-24h	7	0.17	0.37	5.57	8.25	0.23	0.17	0.17	1	1	1	1	0	0
5	5	NO	3	Not Hispanic or Latino	BLACK OR AFRICAN AMERICAN	F	Spring	20-24h	7	0.18	0.47	0.82	1.28	0.23	0.18	0.18	1	1	1	1	0	0
4	4	NO	5	Not Hispanic or Latino	BLACK OR AFRICAN AMERICAN	F	Spring	20-24h	7	0.15	0.33	2.52	2.63	0.18	0.15	0.15	1	1	1	1	0	0
2	2	NO	14	Not Hispanic or Latino	WHITE	M	Spring	20-24h	7	0.17	0.33	2.68	2.93	0.33	0.17	0.17	1	1	1	1	0	0
4	4	NO	1	Hispanic or Latino	UNKNOWN	F	Spring	20-24h	7	0.23	0.27	1.8	2.85	0.45	0.23	0.23	1	1	1	1	0	0
3	3	NO	21	Not Hispanic or Latino	WHITE	F	Spring	20-24h	7	0.2	0.53	2.92	4.2	0.47	0.2	0.2	1	1	1	1	0	0
3	3	NO	9	Not Hispanic or Latino	WHITE	M	Spring	20-24h	7	0.18	0.45	5.7	6.68	0	0.18	0.18	1	1	1	1	0	0
4	4	NO	1	Not Hispanic or Latino	WHITE	F	Spring	20-24h	7	0.35	0.4	2.45	2.55	0	0.35	0.35	1	1	1	1	0	0
4	4	NO	6	Not Hispanic or Latino	BLACK OR AFRICAN AMERICAN	F	Spring	20-24h	7	0.22	0.5	1.17	1.33	0.27	0.22	0.22	1	1	1	1	0	0
2	2	NO	3	Not Hispanic or Latino	WHITE	F	Spring	20-24h	9	0.23	0.32	3.58	4.87	4.87	0.23	0.23	1	1	1	1	0	0
4	4	NO	8	Not Hispanic or Latino	BLACK OR AFRICAN AMERICAN	M	Spring	20-24h	9	0.78	1.32	3.07	3.22	0.45	0.78	0.78	1	1	1	1	0	0
3	3	NO	17	Not Hispanic or Latino	WHITE	F	Spring	20-24h	9	1.02	1.45	6.72	6.88	0.22	1.02	1.02	1	1	1	1	0	0
5	3	YES	1	Not Hispanic or Latino	BLACK OR AFRICAN AMERICAN	F	Spring	20-24h	9	0.95	1.27	3.9	4.3	0	0.95	0.95	1	1	1	1	0	0
4	4	NO	15	Not Hispanic or Latino	BLACK OR AFRICAN AMERICAN	F	Spring	20-24h	9	0.63	1.37	2.38	2.42	0.55	0.63	0.63	1	1	1	1	0	0
5	5	NO	6	Not Hispanic or Latino	WHITE	M	Spring	20-24h	9	0.3	0.33	0.95	0.98	0.32	0.3	0.3	1	1	1	1	0	0
4	4	NO	2	Hispanic or Latino	WHITE	F	Spring	20-24h	9	0.53	1.17	2.5	2.68	0.02	0.53	0.53	1	1	1	1	0	0
2	2	NO	7	Not Hispanic or Latino	ASIAN	F	Spring	20-24h	9	0.18	0.7	2.9	3.07	0.32	0.18	0.18	1	1	1	1	0	0
4	4	NO	3	Not Hispanic or Latino	BLACK OR AFRICAN AMERICAN	F	Spring	20-24h	9	0.83	1.2	2.68	2.97	0	0.83	0.83	1	1	1	1	0	0
4	4	NO	6	Not Hispanic or Latino	BLACK OR AFRICAN AMERICAN	F	Spring	20-24h	9	0.45	0.77	1.18	1.53	0.58	0.45	0.45	1	1	1	1	0	0
3	3	NO	0	Not Hispanic or Latino	WHITE	M	Spring	20-24h	9	0.48	1.37	2.47	2.57	0.27	0.48	0.48	1	1	1	1	0	0
2	2	NO	0	Not Hispanic or Latino	WHITE	M	Spring	20-24h	9	0.47	0.73	3.52	3.92	0.22	0.47	0.47	1	1	1	1	0	0
4	4	NO	4	Not Hispanic or Latino	OTHER	F	Spring	20-24h	9	0.55	0.97	2.42	2.53	0	0.55	0.55	1	1	1	1	0	0
4	4	NO	2	Not Hispanic or Latino	BLACK OR AFRICAN AMERICAN	M	Spring	20-24h	9	0.65	1.52	2.25	2.5	0.37	0.65	0.65	1	1	1	1	0	0
4	4	NO	2	Not Hispanic or Latino	WHITE	F	Spring	20-24h	9	0.23	0.35	0.65	1.6	0.15	0.23	0.23	1	1	1	1	0	0
3	3	NO	0	Hispanic or Latino	UNKNOWN	F	Spring	20-24h	8	0.6	1.07	4.52	4.7	0.02	0.6	0.6	1	1	1	1	0	0
4	4	NO	17	Not Hispanic or Latino	WHITE	F	Spring	20-24h	8	5.57	5.57	5.57	5.58	0.13	5.57	5.57	0	0	0	0	1	0
4	4	NO	0	Hispanic or Latino	UNKNOWN	M	Spring	20-24h	8	3.48	3.77	5.05	5.62	0.22	3.48	3.48	1	1	1	1	0	0
4	4	NO	1	Not Hispanic or Latino	WHITE	M	Spring	20-24h	8	0.82	1.2	2.27	2.72	0	0.82	0.82	1	1	1	1	0	0
4	4	NO	7	Not Hispanic or Latino	BLACK OR AFRICAN AMERICAN	M	Spring	20-24h	8	0.73	1.47	1.9	2.23	0.32	0.73	0.73	1	1	1	1	0	0
3	3	NO	15	Not Hispanic or Latino	ASIAN	F	Spring	20-24h	8	0.13	0.15	4.33	5.28	0	0.13	0.13	1	1	1	1	0	0
5	4	YES	1	Not Hispanic or Latino	WHITE	F	Spring	20-24h	8	1.8	1.8	1.8	1.804	0.2	1.8	1.8	0	0	0	0	1	0
3	3	NO	2	Not Hispanic or Latino	WHITE	F	Spring	20-24h	8	0.65	1.1	6.33	6.65	0.3	0.65	0.65	1	1	1	1	0	0
4	4	NO	13	Not Hispanic or Latino	BLACK OR AFRICAN AMERICAN	M	Spring	20-24h	8	3	4.73	7.73	8.03	0.12	3	3	1	1	1	1	0	0
3	3	NO	8	Not Hispanic or Latino	BLACK OR AFRICAN AMERICAN	M	Spring	0-4h	7	0.5	2.45	6.2	6.67	0	0.5	0.5	1	1	1	1	0	0
3	3	NO	1	Not Hispanic or Latino	BLACK OR AFRICAN AMERICAN	M	Spring	0-4h	7	1.22	2.4	5.12	5.32	0.22	1.22	1.22	1	1	1	1	0	0
3	3	NO	15	Not Hispanic or Latino	BLACK OR AFRICAN AMERICAN	F	Spring	0-4h	7	1.13	2.12	3.05	3.63	0.18	1.13	1.13	1	1	1	1	0	0
4	4	NO	1	Not Hispanic or Latino	UNKNOWN	F	Spring	0-4h	7	3.72	5.05	5.28	5.6	0.2	3.72	3.72	1	1	1	1	0	0
5	5	NO	8	Not Hispanic or Latino	BLACK OR AFRICAN AMERICAN	F	Spring	0-4h	7	0.95	1.05	1.2	1.33	0.15	0.95	0.95	1	1	1	1	0	0
4	4	NO	0	Not Hispanic or Latino	BLACK OR AFRICAN AMERICAN	F	Spring	0-4h	7	3.92	4.35	5.37	5.57	0.2	3.92	3.92	1	1	1	1	0	0
3	3	NO	1	Not Hispanic or Latino	BLACK OR AFRICAN AMERICAN	M	Spring	0-4h	7	1.13	1.27	3.08	3.53	0	1.13	1.13	1	1	1	1	0	0
3	3	NO	14	Not Hispanic or Latino	OTHER	F	Spring	0-4h	7	1.62	2.18	4.9	5.23	0	1.62	1.62	1	1	1	1	0	0
4	3	YES	6	Not Hispanic or Latino	WHITE	F	Spring	0-4h	6	1.3	2.45	4.25	5.93	1.03	1.3	1.3	1	1	1	1	0	0
3	3	NO	8	Not Hispanic or Latino	WHITE	M	Spring	0-4h	6	1.22	2.03	3.98	4.33	0	1.22	1.22	1	1	1	1	0	0
2	2	NO	23	Not Hispanic or Latino	WHITE	F	Spring	0-4h	6	0.27	0.73	6.9	7.08	0.27	0.27	0.27	1	1	1	1	0	0
4	4	NO	9	Not Hispanic or Latino	WHITE	F	Spring	0-4h	6	1.97	1.97	1.97	1.974	0.65	1.97	1.97	0	0	0	0	1	0
2	2	NO	1	Not Hispanic or Latino	BLACK OR AFRICAN AMERICAN	M	Spring	0-4h	6	0.23	0.6	7.12	9.27	0.28	0.23	0.23	1	1	1	1	0	0
5	5	NO	2	Not Hispanic or Latino	BLACK OR AFRICAN AMERICAN	M	Spring	0-4h	6	2.87	4.03	4.58	4.85	2.97	2.87	2.87	1	1	1	1	0	0
3	3	NO	15	Not Hispanic or Latino	WHITE	F	Spring	0-4h	6	2.6	3.08	11.47	12.18	0.85	2.6	2.6	1	1	1	1	0	0
5	5	NO	1	Not Hispanic or Latino	ASIAN	M	Spring	0-4h	5	4.93	5.07	5.25	5.48	0	4.93	4.93	1	1	1	1	0	0
5	5	NO	8	Not Hispanic or Latino	WHITE	F	Spring	0-4h	5	3.48	3.48	3.48	3.484	0	3.48	3.48	0	0	0	0	1	0
3	3	NO	5	Not Hispanic or Latino	WHITE	M	Spring	0-4h	5	4.03	4.03	4.03	4.05	0	4.03	4.03	0	0	0	0	1	0
4	4	NO	4	Hispanic or Latino	UNKNOWN	F	Spring	0-4h	5	0.82	1.1	2.4	2.93	0	0.82	0.82	1	1	1	1	0	0
3	3	NO	9	Not Hispanic or Latino	WHITE	F	Spring	0-4h	3	1.67	2.22	6.58	6.77	0	1.67	1.67	1	1	1	1	0	0
3	3	NO	0	Not Hispanic or Latino	ASIAN	F	Spring	4-8h	3	3.8	3.93	5.02	5.1	1.88	3.8	3.8	1	1	1	1	0	0
3	3	NO	2	Not Hispanic or Latino	BLACK OR AFRICAN AMERICAN	M	Spring	4-8h	3	3.97	3.98	5.6	5.93	1.87	3.97	3.97	1	1	1	1	0	0
3	3	NO	7	Hispanic or Latino	BLACK OR AFRICAN AMERICAN	F	Spring	4-8h	3	3.28	3.73	5.45	5.53	2.7	3.28	3.28	1	1	1	1	0	0
5	5	NO	6	Not Hispanic or Latino	UNKNOWN	M	Spring	4-8h	3	2.13	2.58	2.67	2.87	0	2.13	2.13	1	1	1	1	0	0
2	2	NO	15	Not Hispanic or Latino	WHITE	M	Spring	4-8h	3	0.63	1.32	3.9	4.57	0	0.63	0.63	1	1	1	1	0	0
2	2	NO	2	Not Hispanic or Latino	BLACK OR AFRICAN AMERICAN	F	Spring	4-8h	3	0.22	0.8	4.1	4.67	0	0.22	0.22	1	1	1	1	0	0
5	5	NO	3	Not Hispanic or Latino	WHITE	M	Spring	4-8h	3	3.35	3.62	3.88	4.15	0	3.35	3.35	1	1	1	1	0	0
4	4	NO	3	Not Hispanic or Latino	WHITE	F	Spring	4-8h	3	2.1	3.43	4.22	4.45	1.58	2.1	2.1	1	1	1	1	0	0
5	2	YES	0	Not Hispanic or Latino	ASIAN	M	Spring	4-8h	3	1.05	1.37	4.67	4.7	1.08	1.05	1.05	1	1	1	1	0	0
5	5	NO	6	Not Hispanic or Latino	WHITE	M	Spring	4-8h	3	2.72	3.1	4.02	4.2	1.77	2.72	2.72	1	1	1	1	0	0
3	2	YES	6	Not Hispanic or Latino	WHITE	F	Spring	4-8h	4	0.62	1.03	2.82	4.43	0.23	0.62	0.62	1	1	1	1	0	0
4	5	YES	8	Not Hispanic or Latino	WHITE	F	Spring	4-8h	4	2.1	2.52	3.07	3.73	0	2.1	2.1	1	1	1	1	0	0
4	4	NO	21	Not Hispanic or Latino	BLACK OR AFRICAN AMERICAN	M	Spring	4-8h	4	1.77	3.05	3.28	3.42	1.77	1.77	1.77	1	1	1	1	0	0
3	3	NO	2	Not Hispanic or Latino	WHITE	F	Spring	4-8h	3	2.12	2.37	5.42	6.27	0.18	2.12	2.12	1	1	1	1	0	0
4	4	NO	1	Not Hispanic or Latino	BLACK OR AFRICAN AMERICAN	F	Spring	4-8h	3	0.95	1.43	2.35	2.45	0.18	0.95	0.95	1	1	1	1	0	0
5	4	YES	6	Not Hispanic or Latino	BLACK OR AFRICAN AMERICAN	M	Spring	8-12h	4	0.8	1.1	2.9	3.53	0.28	0.8	0.8	1	1	1	1	0	0
5	5	NO	9	Not Hispanic or Latino	UNKNOWN	M	Spring	8-12h	4	1.08	1.52	1.62	1.92	1.12	1.08	1.08	1	1	1	1	0	0
4	4	NO	0	Not Hispanic or Latino	BLACK OR AFRICAN AMERICAN	F	Spring	8-12h	4	0.77	1.47	2.02	2.75	0.67	0.77	0.77	1	1	1	1	0	0
5	5	NO	3	Not Hispanic or Latino	OTHER	M	Spring	8-12h	4	0.65	1.32	1.57	1.85	0.22	0.65	0.65	1	1	1	1	0	0
3	3	NO	4	Not Hispanic or Latino	WHITE	M	Spring	8-12h	4	0.62	0.75	1.83	2.37	0.33	0.62	0.62	1	1	1	1	0	0
4	4	NO	0	Not Hispanic or Latino	BLACK OR AFRICAN AMERICAN	M	Spring	8-12h	4	1.05	1.52	1.73	1.82	0.18	1.05	1.05	1	1	1	1	0	0
4	4	NO	4	Not Hispanic or Latino	WHITE	F	Spring	8-12h	4	0.93	1.47	3.13	3.47	0.47	0.93	0.93	1	1	1	1	0	0
2	2	NO	18	Not Hispanic or Latino	WHITE	M	Spring	8-12h	5	0.18	0.78	6.15	9.83	0	0.18	0.18	1	1	1	1	0	0
5	5	NO	1	Hispanic or Latino	UNKNOWN	F	Spring	8-12h	5	0.2	0.6	0.95	1.38	0.2	0.2	0.2	1	1	1	1	0	0
3	3	NO	1	Not Hispanic or Latino	BLACK OR AFRICAN AMERICAN	F	Spring	8-12h	5	0.18	0.58	3.15	3.32	0.2	0.18	0.18	1	1	1	1	0	0
5	5	NO	8	Not Hispanic or Latino	WHITE	M	Spring	8-12h	5	0.63	1.3	1.47	2.35	0.7	0.63	0.63	1	1	1	1	0	0
5	5	NO	1	Not Hispanic or Latino	OTHER	F	Spring	8-12h	6	0.32	0.33	1.42	1.7	0.35	0.32	0.32	1	1	1	1	0	0
5	5	NO	4	Not Hispanic or Latino	WHITE	F	Spring	8-12h	6	0.18	0.2	1.73	2.02	0.85	0.18	0.18	1	1	1	1	0	0
4	4	NO	4	Not Hispanic or Latino	UNKNOWN	M	Spring	8-12h	6	0.5	1.08	1.4	1.7	0	0.5	0.5	1	1	1	1	0	0
3	3	NO	1	Not Hispanic or Latino	BLACK OR AFRICAN AMERICAN	F	Spring	8-12h	6	0.2	0.52	3.95	5.5	0	0.2	0.2	1	1	1	1	0	0
4	4	NO	1	Not Hispanic or Latino	WHITE	M	Spring	8-12h	6	0.43	1.05	1.63	2.05	0.75	0.43	0.43	1	1	1	1	0	0
5	5	NO	3	Not Hispanic or Latino	BLACK OR AFRICAN AMERICAN	M	Spring	8-12h	6	0.3	0.37	0.8	1.07	0.47	0.3	0.3	1	1	1	1	0	0
5	5	NO	2	Not Hispanic or Latino	BLACK OR AFRICAN AMERICAN	F	Spring	8-12h	6	0.3	0.37	0.77	1.05	0.47	0.3	0.3	1	1	1	1	0	0
5	5	NO	12	Not Hispanic or Latino	WHITE	M	Spring	8-12h	6	1.05	1.23	1.77	2.18	1.07	1.05	1.05	1	1	1	1	0	0
2	2	NO	5	Not Hispanic or Latino	WHITE	F	Spring	8-12h	6	0.13	0.22	3.98	5.17	0	0.13	0.13	1	1	1	1	0	0
3	3	NO	1	Not Hispanic or Latino	WHITE	M	Spring	8-12h	6	0.33	0.53	1.55	1.73	0.57	0.33	0.33	1	1	1	1	0	0
2	2	NO	10	Not Hispanic or Latino	WHITE	F	Spring	8-12h	6	0.1	0.38	4.47	4.68	0.3	0.1	0.1	1	1	1	1	0	0
5	5	NO	3	Hispanic or Latino	UNKNOWN	M	Spring	8-12h	6	0.5	1.08	1.45	1.7	0	0.5	0.5	1	1	1	1	0	0
5	5	NO	8	Not Hispanic or Latino	WHITE	F	Spring	8-12h	6	0.22	0.37	1.35	1.57	0.25	0.22	0.22	1	1	1	1	0	0
2	2	NO	17	Not Hispanic or Latino	WHITE	F	Spring	8-12h	6	0.32	0.45	3.4	4.95	0.2	0.32	0.32	1	1	1	1	0	0
4	4	NO	3	Not Hispanic or Latino	WHITE	M	Spring	8-12h	6	0.57	1.62	1.73	1.97	0.93	0.57	0.57	1	1	1	1	0	0
4	4	NO	2	Not Hispanic or Latino	BLACK OR AFRICAN AMERICAN	F	Spring	8-12h	6	0.3	1.2	2.28	2.58	0.65	0.3	0.3	1	1	1	1	0	0
3	3	NO	5	Not Hispanic or Latino	WHITE	M	Spring	8-12h	6	0.02	0.35	4.62	4.75	0.1	0.02	0.02	1	1	1	1	0	0
2	2	NO	18	Not Hispanic or Latino	BLACK OR AFRICAN AMERICAN	M	Spring	8-12h	6	0.2	0.88	7.28	7.5	0.22	0.2	0.2	1	1	1	1	0	0
4	4	NO	5	Not Hispanic or Latino	BLACK OR AFRICAN AMERICAN	F	Spring	8-12h	6	0.3	1.2	1.65	2	0.75	0.3	0.3	1	1	1	1	0	0
4	4	NO	7	Not Hispanic or Latino	WHITE	M	Spring	8-12h	6	0.43	1.63	2.6	2.8	0.75	0.43	0.43	1	1	1	1	0	0
4	5	YES	3	Hispanic or Latino	UNKNOWN	M	Spring	8-12h	6	0.37	1.18	1.92	2.35	0.7	0.37	0.37	1	1	1	1	0	0
3	3	NO	17	Not Hispanic or Latino	WHITE	F	Spring	8-12h	6	0.13	0.8	5.53	5.75	0.52	0.13	0.13	1	1	1	1	0	0
4	4	NO	8	Not Hispanic or Latino	BLACK OR AFRICAN AMERICAN	F	Spring	8-12h	6	0.53	1.35	2.25	2.33	0.63	0.53	0.53	1	1	1	1	0	0
2	2	NO	15	Not Hispanic or Latino	WHITE	F	Spring	8-12h	6	0.15	1.17	3.75	4.25	0	0.15	0.15	1	1	1	1	0	0
4	4	NO	6	Not Hispanic or Latino	WHITE	M	Spring	8-12h	6	0.55	1.33	3.48	4.05	0.57	0.55	0.55	1	1	1	1	0	0
3	3	NO	5	Not Hispanic or Latino	OTHER	F	Spring	8-12h	6	0.2	0.62	3.53	4.37	0.25	0.2	0.2	1	1	1	1	0	0
3	3	NO	10	Not Hispanic or Latino	BLACK OR AFRICAN AMERICAN	M	Spring	8-12h	6	0.001	0.88	2.3	3.6	0	0.001	0.001	1	1	1	1	0	0
4	4	NO	4	Not Hispanic or Latino	BLACK OR AFRICAN AMERICAN	M	Spring	12-16h	6	0.47	1.32	1.5	2.02	1	0.47	0.47	1	1	1	1	0	0
3	3	NO	0	Not Hispanic or Latino	WHITE	F	Spring	12-16h	6	0.28	1.42	4.75	4.95	0.65	0.28	0.28	1	1	1	1	0	0
3	3	NO	1	Not Hispanic or Latino	WHITE	M	Spring	12-16h	6	0.22	0.83	3.22	3.33	0.25	0.22	0.22	1	1	1	1	0	0
3	3	NO	18	Not Hispanic or Latino	WHITE	M	Spring	12-16h	6	0.13	1.13	4.87	5.43	0.4	0.13	0.13	1	1	1	1	0	0
4	4	NO	1	Not Hispanic or Latino	BLACK OR AFRICAN AMERICAN	F	Spring	12-16h	6	0.3	1.17	1.38	1.75	0.45	0.3	0.3	1	1	1	1	0	0
4	4	NO	1	Not Hispanic or Latino	WHITE	M	Spring	12-16h	6	0.53	1.27	2.95	3.23	0.78	0.53	0.53	1	1	1	1	0	0
4	4	NO	1	Not Hispanic or Latino	BLACK OR AFRICAN AMERICAN	F	Spring	12-16h	6	0.22	0.33	0.93	1.12	0.7	0.22	0.22	1	1	1	1	0	0
4	4	NO	6	Not Hispanic or Latino	BLACK OR AFRICAN AMERICAN	F	Spring	12-16h	6	0.3	1.13	3.12	3.6	1.1	0.3	0.3	1	1	1	1	0	0
3	3	NO	1	Not Hispanic or Latino	WHITE	F	Spring	12-16h	6	0.15	0.92	3.37	3.48	0.17	0.15	0.15	1	1	1	1	0	0
5	5	NO	8	Not Hispanic or Latino	WHITE	F	Spring	12-16h	6	0.38	1.42	1.8	2.1	0.85	0.38	0.38	1	1	1	1	0	0
4	4	NO	1	Not Hispanic or Latino	WHITE	M	Spring	12-16h	6	0.2	0.27	1.53	1.82	0.32	0.2	0.2	1	1	1	1	0	0
3	3	NO	12	Not Hispanic or Latino	WHITE	F	Spring	12-16h	6	0.37	2.82	5.7	7.42	0.52	0.37	0.37	1	1	1	1	0	0
4	4	NO	2	Not Hispanic or Latino	OTHER	M	Spring	12-16h	6	0.52	1.22	1.73	1.88	0.7	0.52	0.52	1	1	1	1	0	0
5	5	NO	1	Not Hispanic or Latino	OTHER	F	Spring	12-16h	6	0.48	1.37	2.08	2.5	1	0.48	0.48	1	1	1	1	0	0
5	5	NO	5	Hispanic or Latino	WHITE	F	Spring	12-16h	6	0.8	1.05	1.27	2.58	1.4	0.8	0.8	1	1	1	1	0	0
5	5	NO	2	Hispanic or Latino	UNKNOWN	M	Spring	12-16h	6	0.4	1.08	1.38	1.83	1.23	0.4	0.4	1	1	1	1	0	0
3	3	NO	19	Not Hispanic or Latino	WHITE	F	Spring	12-16h	6	0.87	1.77	4.75	4.9	0.9	0.87	0.87	1	1	1	1	0	0
3	3	NO	9	Not Hispanic or Latino	WHITE	M	Spring	12-16h	6	0.5	1.77	7.3	10.98	0.53	0.5	0.5	1	1	1	1	0	0
3	3	NO	13	Not Hispanic or Latino	BLACK OR AFRICAN AMERICAN	M	Spring	12-16h	6	0.47	1.85	3.62	3.93	0.53	0.47	0.47	1	1	1	1	0	0
2	2	NO	1	Not Hispanic or Latino	WHITE	F	Spring	12-16h	6	0.48	0.98	3.07	5.7	0.27	0.48	0.48	1	1	1	1	0	0
5	4	YES	1	Not Hispanic or Latino	BLACK OR AFRICAN AMERICAN	M	Spring	12-16h	6	0.72	1.3	1.72	2.03	1.47	0.72	0.72	1	1	1	1	0	0
2	2	NO	3	Not Hispanic or Latino	WHITE	F	Spring	12-16h	6	0.23	0.55	1.45	2.62	0.28	0.23	0.23	1	1	1	1	0	0
2	2	NO	2	Not Hispanic or Latino	WHITE	F	Spring	12-16h	6	0.62	0.87	3.17	3.28	0.37	0.62	0.62	1	1	1	1	0	0
3	3	NO	7	Not Hispanic or Latino	WHITE	M	Spring	12-16h	6	0.8	2.12	4.28	4.4	0.92	0.8	0.8	1	1	1	1	0	0
4	5	YES	1	Not Hispanic or Latino	BLACK OR AFRICAN AMERICAN	F	Spring	12-16h	6	0.53	1.38	1.45	1.53	1.32	0.53	0.53	1	1	1	1	0	0
3	3	NO	11	Not Hispanic or Latino	WHITE	F	Spring	12-16h	6	0.22	1.67	4.17	6.78	0.48	0.22	0.22	1	1	1	1	0	0
4	4	NO	3	Not Hispanic or Latino	BLACK OR AFRICAN AMERICAN	F	Spring	12-16h	6	0.85	1.33	1.77	2.53	0.93	0.85	0.85	1	1	1	1	0	0
3	3	NO	9	Not Hispanic or Latino	OTHER	F	Spring	12-16h	6	0.62	2.35	4.23	4.47	0.38	0.62	0.62	1	1	1	1	0	0
4	4	NO	2	Not Hispanic or Latino	WHITE	M	Spring	12-16h	6	0.38	0.6	1	1.13	0.55	0.38	0.38	1	1	1	1	0	0
3	3	NO	16	Not Hispanic or Latino	WHITE	M	Spring	12-16h	6	0.75	1.75	3.92	4.03	0.95	0.75	0.75	1	1	1	1	0	0
5	5	NO	4	Hispanic or Latino	BLACK OR AFRICAN AMERICAN	M	Spring	12-16h	6	0.95	1	1.1	1.37	1	0.95	0.95	1	1	1	1	0	0
4	5	YES	7	Not Hispanic or Latino	OTHER	M	Spring	12-16h	6	0.48	1.1	2.18	2.37	0.87	0.48	0.48	1	1	1	1	0	0
5	3	YES	10	Not Hispanic or Latino	BLACK OR AFRICAN AMERICAN	F	Spring	12-16h	6	0.48	1.07	7.9	8	1.07	0.48	0.48	1	1	1	1	0	0
5	5	NO	3	Not Hispanic or Latino	BLACK OR AFRICAN AMERICAN	F	Spring	12-16h	8	0.43	1.48	1.7	1.83	0.33	0.43	0.43	1	1	1	1	0	0
3	3	NO	15	Not Hispanic or Latino	WHITE	F	Spring	12-16h	8	1.72	2.28	5.57	5.78	0.6	1.72	1.72	1	1	1	1	0	0
4	4	NO	5	Not Hispanic or Latino	ASIAN	F	Spring	12-16h	8	0.47	1.67	2.07	2.33	1.1	0.47	0.47	1	1	1	1	0	0
4	4	NO	3	Not Hispanic or Latino	WHITE	F	Spring	12-16h	8	0.3	1.5	1.92	2.25	0.65	0.3	0.3	1	1	1	1	0	0
4	3	YES	14	Not Hispanic or Latino	WHITE	F	Spring	12-16h	8	0.52	1.4	5.6	5.8	0.85	0.52	0.52	1	1	1	1	0	0
3	3	NO	11	Not Hispanic or Latino	WHITE	F	Spring	12-16h	8	1.73	2.52	3.68	3.83	0.47	1.73	1.73	1	1	1	1	0	0
3	3	NO	14	Not Hispanic or Latino	WHITE	M	Spring	12-16h	8	1.28	1.83	2.15	2.53	0.45	1.28	1.28	1	1	1	1	0	0
3	4	YES	2	Not Hispanic or Latino	BLACK OR AFRICAN AMERICAN	M	Spring	12-16h	8	0.7	1.5	2.83	3.85	0.83	0.7	0.7	1	1	1	1	0	0
4	5	YES	7	Not Hispanic or Latino	BLACK OR AFRICAN AMERICAN	F	Spring	12-16h	8	0.47	1.5	1.62	1.87	0.35	0.47	0.47	1	1	1	1	0	0
4	4	NO	1	Not Hispanic or Latino	BLACK OR AFRICAN AMERICAN	F	Spring	12-16h	8	0.75	2	2.42	2.55	0	0.75	0.75	1	1	1	1	0	0
4	5	YES	12	Not Hispanic or Latino	BLACK OR AFRICAN AMERICAN	F	Spring	12-16h	8	0.78	1.53	1.82	2.17	0.17	0.78	0.78	1	1	1	1	0	0
4	4	NO	1	Not Hispanic or Latino	ASIAN	M	Spring	12-16h	8	0.58	1.7	1.92	2.33	0.73	0.58	0.58	1	1	1	1	0	0
4	4	NO	10	Not Hispanic or Latino	OTHER	F	Spring	12-16h	8	0.47	0.87	1.08	1.27	0.2	0.47	0.47	1	1	1	1	0	0
3	3	NO	5	Not Hispanic or Latino	OTHER	M	Spring	12-16h	8	1.32	2.45	4.22	4.47	0	1.32	1.32	1	1	1	1	0	0
4	4	NO	7	Not Hispanic or Latino	WHITE	M	Spring	12-16h	8	0.48	1.52	1.73	3.18	0	0.48	0.48	1	1	1	1	0	0
5	5	NO	2	Not Hispanic or Latino	WHITE	F	Spring	12-16h	8	0.73	1.43	2.18	2.58	0.15	0.73	0.73	1	1	1	1	0	0
4	4	NO	12	Not Hispanic or Latino	BLACK OR AFRICAN AMERICAN	F	Spring	12-16h	8	0.92	1.45	1.9	2.28	0.27	0.92	0.92	1	1	1	1	0	0
2	3	YES	7	Not Hispanic or Latino	WHITE	F	Spring	12-16h	8	1.08	2.28	4.48	4.78	0.28	1.08	1.08	1	1	1	1	0	0
2	2	NO	2	Not Hispanic or Latino	WHITE	F	Spring	12-16h	8	0.6	0.95	4.02	4.9	0.2	0.6	0.6	1	1	1	1	0	0
5	5	NO	6	Not Hispanic or Latino	BLACK OR AFRICAN AMERICAN	M	Spring	12-16h	8	0.92	1.45	2.07	2.28	0.27	0.92	0.92	1	1	1	1	0	0
4	4	NO	5	Not Hispanic or Latino	WHITE	M	Spring	12-16h	8	1.02	1.63	2.07	2.23	0.43	1.02	1.02	1	1	1	1	0	0
4	4	NO	2	Not Hispanic or Latino	OTHER	F	Spring	16-20h	8	0.87	1.47	2.68	2.92	0.1	0.87	0.87	1	1	1	1	0	0
5	4	YES	3	Not Hispanic or Latino	BLACK OR AFRICAN AMERICAN	F	Spring	16-20h	8	0.92	1.35	1.55	1.85	0.18	0.92	0.92	1	1	1	1	0	0
4	4	NO	3	Not Hispanic or Latino	WHITE	F	Spring	16-20h	8	0.98	1.33	1.47	1.93	0.17	0.98	0.98	1	1	1	1	0	0
5	5	NO	2	Not Hispanic or Latino	BLACK OR AFRICAN AMERICAN	F	Spring	16-20h	8	1	1.47	2.33	2.53	0.18	1	1	1	1	1	1	0	0
2	2	NO	15	Not Hispanic or Latino	WHITE	F	Spring	16-20h	8	0.32	0.57	2.42	5.17	0.18	0.32	0.32	1	1	1	1	0	0
4	4	NO	3	Not Hispanic or Latino	WHITE	F	Spring	16-20h	8	1.28	1.85	2.05	2.28	0	1.28	1.28	1	1	1	1	0	0
5	5	NO	7	Not Hispanic or Latino	WHITE	M	Spring	16-20h	8	0.97	1.62	2.1	2.52	0.28	0.97	0.97	1	1	1	1	0	0
4	4	NO	4	Not Hispanic or Latino	BLACK OR AFRICAN AMERICAN	F	Spring	16-20h	10	0.87	1.2	2.22	2.224	0	0.87	0.87	1	1	1	1	0	0
5	5	NO	4	Not Hispanic or Latino	OTHER	M	Spring	16-20h	10	0.93	1.6	2.9	3.03	0	0.93	0.93	1	1	1	1	0	0
4	4	NO	3	Not Hispanic or Latino	BLACK OR AFRICAN AMERICAN	F	Spring	16-20h	10	0.85	1.45	2.8	2.87	0	0.85	0.85	1	1	1	1	0	0
2	2	NO	6	Not Hispanic or Latino	WHITE	M	Spring	16-20h	10	0.27	0.53	5.93	6.08	0	0.27	0.27	1	1	1	1	0	0
5	5	NO	2	Not Hispanic or Latino	WHITE	M	Spring	16-20h	10	0.92	1.58	2.88	3.02	0	0.92	0.92	1	1	1	1	0	0
4	5	YES	3	Not Hispanic or Latino	UNKNOWN	F	Spring	16-20h	10	1.08	1.82	5.23	5.47	0	1.08	1.08	1	1	1	1	0	0
4	4	NO	14	Not Hispanic or Latino	BLACK OR AFRICAN AMERICAN	M	Spring	16-20h	10	1.08	1.38	2.27	2.47	0.2	1.08	1.08	1	1	1	1	0	0
3	3	NO	18	Not Hispanic or Latino	BLACK OR AFRICAN AMERICAN	F	Spring	16-20h	10	0.23	0.28	3.92	4.22	0	0.23	0.23	1	1	1	1	0	0
4	4	NO	4	Not Hispanic or Latino	WHITE	F	Spring	16-20h	10	1.05	1.78	2.8	2.88	0.13	1.05	1.05	1	1	1	1	0	0
2	2	NO	1	Not Hispanic or Latino	BLACK OR AFRICAN AMERICAN	M	Spring	16-20h	10	0.28	0.47	3.73	4	0.28	0.28	0.28	1	1	1	1	0	0
4	4	NO	1	Not Hispanic or Latino	BLACK OR AFRICAN AMERICAN	M	Spring	16-20h	10	1.02	1.4	1.57	1.82	0.13	1.02	1.02	1	1	1	1	0	0
4	4	NO	1	Not Hispanic or Latino	BLACK OR AFRICAN AMERICAN	F	Spring	16-20h	10	0.85	1.57	3.07	3.22	0	0.85	0.85	1	1	1	1	0	0
3	3	NO	19	Not Hispanic or Latino	BLACK OR AFRICAN AMERICAN	F	Spring	16-20h	9	0.35	0.42	3.45	3.63	0.52	0.35	0.35	1	1	1	1	0	0
4	4	NO	4	Not Hispanic or Latino	WHITE	M	Spring	16-20h	9	0.83	1.6	1.78	1.88	0.93	0.83	0.83	1	1	1	1	0	0
4	4	NO	6	Not Hispanic or Latino	WHITE	F	Spring	16-20h	9	0.95	1.72	2.28	2.45	0.35	0.95	0.95	1	1	1	1	0	0
5	5	NO	3	Not Hispanic or Latino	WHITE	F	Spring	16-20h	9	0.57	1.35	1.72	1.82	0.33	0.57	0.57	1	1	1	1	0	0
4	4	NO	3	Not Hispanic or Latino	WHITE	M	Spring	16-20h	9	0.78	1.43	1.63	1.7	1.17	0.78	0.78	1	1	1	1	0	0
5	5	NO	1	Not Hispanic or Latino	OTHER	F	Spring	16-20h	9	1.03	1.47	2.3	2.42	0.02	1.03	1.03	1	1	1	1	0	0
4	4	NO	14	Not Hispanic or Latino	BLACK OR AFRICAN AMERICAN	M	Spring	16-20h	9	0.87	1.62	1.87	2.05	0.88	0.87	0.87	1	1	1	1	0	0
4	4	NO	18	Not Hispanic or Latino	WHITE	F	Spring	16-20h	9	1.15	1.28	3.15	3.22	0.7	1.15	1.15	1	1	1	1	0	0
4	4	NO	4	Hispanic or Latino	BLACK OR AFRICAN AMERICAN	M	Spring	16-20h	9	0.67	0.98	1.35	1.85	0.7	0.67	0.67	1	1	1	1	0	0
3	3	NO	7	Not Hispanic or Latino	WHITE	M	Spring	16-20h	9	0.32	0.4	1.98	6.92	0.37	0.32	0.32	1	1	1	1	0	0
5	5	NO	6	Not Hispanic or Latino	BLACK OR AFRICAN AMERICAN	F	Spring	16-20h	9	1.08	1.38	2.37	2.6	1.05	1.08	1.08	1	1	1	1	0	0
2	2	NO	17	Not Hispanic or Latino	WHITE	F	Spring	16-20h	9	0.27	0.4	3.05	3.65	0.35	0.27	0.27	1	1	1	1	0	0
4	4	NO	5	Not Hispanic or Latino	WHITE	F	Spring	16-20h	9	0.95	1.08	4.97	5.2	0.22	0.95	0.95	1	1	1	1	0	0
4	4	NO	4	Not Hispanic or Latino	WHITE	F	Spring	16-20h	9	0.77	1.2	2.78	2.92	0.32	0.77	0.77	1	1	1	1	0	0
4	4	NO	5	Hispanic or Latino	UNKNOWN	M	Spring	16-20h	9	0.87	0.872	0.97	2.72	0.9	0.87	0.87	1	1	1	1	0	0
5	5	NO	1	Hispanic or Latino	WHITE	F	Spring	16-20h	9	0.78	1.77	2.02	2.13	0.18	0.78	0.78	1	1	1	1	0	0
5	5	NO	2	Not Hispanic or Latino	WHITE	M	Spring	16-20h	9	1.05	1.58	1.75	1.87	0.17	1.05	1.05	1	1	1	1	0	0
5	5	NO	6	Not Hispanic or Latino	WHITE	M	Spring	16-20h	9	1.02	1.08	1.32	1.48	0.15	1.02	1.02	1	1	1	1	0	0
4	5	YES	7	Not Hispanic or Latino	WHITE	F	Spring	16-20h	9	0.85	1.25	1.48	1.55	0	0.85	0.85	1	1	1	1	0	0
4	4	NO	10	Not Hispanic or Latino	BLACK OR AFRICAN AMERICAN	F	Spring	16-20h	9	1.02	1.45	1.67	2.02	1.07	1.02	1.02	1	1	1	1	0	0
4	4	NO	1	Not Hispanic or Latino	BLACK OR AFRICAN AMERICAN	M	Spring	16-20h	9	0.73	0.75	1.77	2.45	0	0.73	0.73	1	1	1	1	0	0
4	4	NO	5	Not Hispanic or Latino	BLACK OR AFRICAN AMERICAN	M	Spring	16-20h	9	1.08	1.5	2.07	2.2	0	1.08	1.08	1	1	1	1	0	0
4	4	NO	5	Not Hispanic or Latino	BLACK OR AFRICAN AMERICAN	F	Spring	16-20h	9	0.73	0.77	1.73	2.47	0.38	0.73	0.73	1	1	1	1	0	0
3	3	NO	4	Hispanic or Latino	WHITE	M	Spring	16-20h	9	0.4	0.52	3.98	4.13	0.22	0.4	0.4	1	1	1	1	0	0
5	4	YES	1	Not Hispanic or Latino	WHITE	M	Spring	16-20h	9	1.03	1.43	1.67	1.72	0.28	1.03	1.03	1	1	1	1	0	0
3	3	NO	1	Not Hispanic or Latino	WHITE	M	Spring	16-20h	9	0.001	0.62	3.53	4.83	0.03	0.001	0.001	1	1	1	1	0	0
4	4	NO	6	Not Hispanic or Latino	WHITE	M	Spring	20-24h	8	0.88	1.48	2.27	2.42	0	0.88	0.88	1	1	1	1	0	0
3	3	NO	1	Not Hispanic or Latino	ASIAN	M	Spring	20-24h	8	0.53	0.6	2.47	2.88	0	0.53	0.53	1	1	1	1	0	0
3	3	NO	15	Not Hispanic or Latino	BLACK OR AFRICAN AMERICAN	F	Spring	20-24h	8	0.15	0.4	5.18	5.43	0.45	0.15	0.15	1	1	1	1	0	0
3	3	NO	14	Not Hispanic or Latino	OTHER	M	Spring	20-24h	8	0.33	0.332	6.25	6.65	0.25	0.33	0.33	1	1	1	1	0	0
4	4	NO	12	Not Hispanic or Latino	BLACK OR AFRICAN AMERICAN	M	Spring	20-24h	8	0.75	1.47	2.78	2.87	0.22	0.75	0.75	1	1	1	1	0	0
5	5	NO	2	Not Hispanic or Latino	WHITE	M	Spring	20-24h	8	0.78	1.42	1.55	1.67	0.23	0.78	0.78	1	1	1	1	0	0
5	5	NO	1	Not Hispanic or Latino	WHITE	M	Spring	20-24h	8	0.48	1.4	1.65	1.82	0	0.48	0.48	1	1	1	1	0	0
5	5	NO	15	Not Hispanic or Latino	BLACK OR AFRICAN AMERICAN	F	Spring	20-24h	8	0.9	1.65	1.97	2.08	0	0.9	0.9	1	1	1	1	0	0
4	4	NO	1	Not Hispanic or Latino	BLACK OR AFRICAN AMERICAN	F	Spring	20-24h	8	0.83	1.5	1.93	2	0.2	0.83	0.83	1	1	1	1	0	0
2	2	NO	14	Hispanic or Latino	OTHER	F	Spring	20-24h	8	0.22	0.222	1.6	1.9	0.28	0.22	0.22	1	1	1	1	0	0
5	5	NO	1	Not Hispanic or Latino	WHITE	M	Spring	16-20h	8	0.78	1.25	1.72	2.02	0.42	0.78	0.78	1	1	1	1	0	0
3	3	NO	6	Not Hispanic or Latino	WHITE	M	Spring	20-24h	8	0.13	0.38	1.27	1.45	0.4	0.13	0.13	1	1	1	1	0	0
3	3	NO	13	Not Hispanic or Latino	WHITE	M	Spring	20-24h	8	0.35	0.53	1.77	1.9	0.18	0.35	0.35	1	1	1	1	0	0
5	4	YES	1	Not Hispanic or Latino	BLACK OR AFRICAN AMERICAN	F	Spring	20-24h	8	0.7	1.43	1.67	1.73	0.3	0.7	0.7	1	1	1	1	0	0
5	5	NO	0	Not Hispanic or Latino	BLACK OR AFRICAN AMERICAN	F	Spring	20-24h	8	0.92	1.52	1.85	2.05	0	0.92	0.92	1	1	1	1	0	0
4	4	NO	2	Not Hispanic or Latino	UNKNOWN	M	Spring	20-24h	8	0.45	1.37	3.82	3.93	0	0.45	0.45	1	1	1	1	0	0
3	3	NO	19	Not Hispanic or Latino	BLACK OR AFRICAN AMERICAN	F	Spring	20-24h	8	0.45	2.28	4.78	4.92	0	0.45	0.45	1	1	1	1	0	0
5	5	NO	7	Not Hispanic or Latino	BLACK OR AFRICAN AMERICAN	M	Spring	20-24h	8	0.58	1.7	2.22	2.65	0.25	0.58	0.58	1	1	1	1	0	0
4	4	NO	3	Not Hispanic or Latino	WHITE	M	Spring	20-24h	8	0.57	0.75	1.12	1.85	0.22	0.57	0.57	1	1	1	1	0	0
5	5	NO	21	Not Hispanic or Latino	BLACK OR AFRICAN AMERICAN	F	Spring	20-24h	8	0.8	1.52	3.28	3.45	0.92	0.8	0.8	1	1	1	1	0	0
5	5	NO	1	Not Hispanic or Latino	BLACK OR AFRICAN AMERICAN	M	Spring	20-24h	8	0.63	1.62	1.92	2.02	0.62	0.63	0.63	1	1	1	1	0	0
3	3	NO	20	Not Hispanic or Latino	BLACK OR AFRICAN AMERICAN	F	Spring	20-24h	8	0.53	0.7	4.35	4.45	0.27	0.53	0.53	1	1	1	1	0	0
5	5	NO	1	Not Hispanic or Latino	OTHER	M	Spring	20-24h	8	0.5	1.75	2	2.05	0.13	0.5	0.5	1	1	1	1	0	0
5	5	NO	1	Not Hispanic or Latino	BLACK OR AFRICAN AMERICAN	M	Spring	20-24h	8	0.72	1.4	1.73	1.93	0.17	0.72	0.72	1	1	1	1	0	0
4	4	NO	3	Not Hispanic or Latino	WHITE	F	Spring	20-24h	8	0.52	0.63	1.08	1.63	0.18	0.52	0.52	1	1	1	1	0	0
5	5	NO	4	Not Hispanic or Latino	ASIAN	M	Spring	20-24h	8	0.001	0.68	0.95	1.07	0	0.001	0.001	1	1	1	1	0	0
2	2	NO	7	Not Hispanic or Latino	WHITE	M	Spring	20-24h	8	0.15	0.22	1.62	1.87	0.43	0.15	0.15	1	1	1	1	0	0
5	5	NO	0	Not Hispanic or Latino	BLACK OR AFRICAN AMERICAN	F	Spring	20-24h	8	0.43	1.47	1.8	1.97	0	0.43	0.43	1	1	1	1	0	0
4	4	NO	1	Not Hispanic or Latino	WHITE	F	Spring	20-24h	8	0.72	1.5	1.75	1.87	0.35	0.72	0.72	1	1	1	1	0	0
3	3	NO	10	Not Hispanic or Latino	WHITE	F	Spring	20-24h	8	0.55	0.68	1.32	4.85	0.32	0.55	0.55	1	1	1	1	0	0
2	3	YES	6	Not Hispanic or Latino	WHITE	M	Spring	20-24h	10	0.37	0.58	3.08	3.28	0	0.37	0.37	1	1	1	1	0	0
3	3	NO	9	Not Hispanic or Latino	WHITE	F	Spring	20-24h	10	1.13	4.05	6.3	6.65	0	1.13	1.13	1	1	1	1	0	0
3	3	NO	2	Not Hispanic or Latino	BLACK OR AFRICAN AMERICAN	F	Spring	20-24h	10	0.001	0.08	1.92	2.6	0	0.001	0.001	1	1	1	1	0	0
2	2	NO	0	Not Hispanic or Latino	WHITE	M	Spring	20-24h	10	0.37	0.78	2.53	4.48	0.43	0.37	0.37	1	1	1	1	0	0
2	2	NO	5	Not Hispanic or Latino	BLACK OR AFRICAN AMERICAN	M	Spring	20-24h	10	0.13	0.18	2.48	3.13	0.18	0.13	0.13	1	1	1	1	0	0
2	2	NO	18	Not Hispanic or Latino	WHITE	M	Spring	20-24h	10	0.42	0.75	3.6	4.23	0	0.42	0.42	1	1	1	1	0	0
3	3	NO	16	Not Hispanic or Latino	BLACK OR AFRICAN AMERICAN	F	Spring	20-24h	10	0.37	3.3	5.18	5.77	0	0.37	0.37	1	1	1	1	0	0
3	3	NO	15	Not Hispanic or Latino	WHITE	F	Spring	20-24h	10	0.53	2.67	5.65	7.63	0.22	0.53	0.53	1	1	1	1	0	0
2	2	NO	14	Not Hispanic or Latino	BLACK OR AFRICAN AMERICAN	F	Spring	20-24h	10	0.12	0.15	1.93	2.13	0	0.12	0.12	1	1	1	1	0	0
2	2	NO	16	Not Hispanic or Latino	WHITE	F	Spring	20-24h	10	0.2	0.25	2.07	3.93	0.53	0.2	0.2	1	1	1	1	0	0
5	5	NO	2	Not Hispanic or Latino	BLACK OR AFRICAN AMERICAN	F	Spring	20-24h	10	0.78	1.6	1.92	2.47	0.18	0.78	0.78	1	1	1	1	0	0
4	3	YES	1	Not Hispanic or Latino	WHITE	F	Spring	20-24h	9	0.55	1.2	1.62	2.72	0	0.55	0.55	1	1	1	1	0	0
2	2	NO	9	Not Hispanic or Latino	WHITE	M	Spring	20-24h	9	0.18	0.58	1.8	3.12	0.32	0.18	0.18	1	1	1	1	0	0
4	4	NO	2	Other	BLACK OR AFRICAN AMERICAN	F	Spring	20-24h	9	0.47	0.97	1.85	2.17	0.55	0.47	0.47	1	1	1	1	0	0
4	4	NO	1	Not Hispanic or Latino	BLACK OR AFRICAN AMERICAN	F	Spring	20-24h	9	0.63	0.85	1.83	2.02	0.63	0.63	0.63	1	1	1	1	0	0
2	2	NO	4	Not Hispanic or Latino	WHITE	F	Spring	20-24h	9	0.07	0.08	1.33	2.83	0	0.07	0.07	1	1	1	1	0	0
4	4	NO	0	Not Hispanic or Latino	WHITE	M	Spring	20-24h	9	0.63	1.92	2.07	2.22	0	0.63	0.63	1	1	1	1	0	0
5	5	NO	6	Not Hispanic or Latino	WHITE	M	Spring	20-24h	9	0.62	1.48	2.73	2.92	0.38	0.62	0.62	1	1	1	1	0	0
2	2	NO	2	Not Hispanic or Latino	WHITE	M	Spring	20-24h	9	0.13	1.08	4.67	5.5	0.18	0.13	0.13	1	1	1	1	0	0
5	5	NO	2	Not Hispanic or Latino	BLACK OR AFRICAN AMERICAN	M	Spring	20-24h	9	0.63	1.13	1.5	1.68	0.88	0.63	0.63	1	1	1	1	0	0
4	4	NO	1	Not Hispanic or Latino	WHITE	F	Spring	20-24h	9	0.58	1	1.87	2.08	0.6	0.58	0.58	1	1	1	1	0	0
5	5	NO	0	Not Hispanic or Latino	BLACK OR AFRICAN AMERICAN	F	Spring	20-24h	9	2.8	3.52	4.9	5.02	0.38	2.8	2.8	1	1	1	1	0	0
3	3	NO	0	Not Hispanic or Latino	UNKNOWN	F	Spring	20-24h	9	1.5	3.42	5.8	5.88	0.43	1.5	1.5	1	1	1	1	0	0
4	4	NO	18	Not Hispanic or Latino	BLACK OR AFRICAN AMERICAN	F	Spring	20-24h	9	0.73	0.98	2.28	2.67	0	0.73	0.73	1	1	1	1	0	0
3	3	NO	0	Hispanic or Latino	UNKNOWN	M	Spring	20-24h	9	1.28	1.97	4.9	5.77	0	1.28	1.28	1	1	1	1	0	0
5	5	NO	10	Not Hispanic or Latino	BLACK OR AFRICAN AMERICAN	F	Spring	20-24h	9	1.73	1.75	2.03	2.62	0	1.73	1.73	1	1	1	1	0	0
3	3	NO	8	Not Hispanic or Latino	WHITE	F	Spring	20-24h	9	0.97	1.25	4.12	4.25	0.53	0.97	0.97	1	1	1	1	0	0
5	5	NO	14	Not Hispanic or Latino	BLACK OR AFRICAN AMERICAN	M	Spring	20-24h	9	1.75	1.77	2	2.63	0	1.75	1.75	1	1	1	1	0	0
5	5	NO	4	Not Hispanic or Latino	WHITE	M	Spring	0-4h	8	2.68	2.68	2.68	2.684	0.67	2.68	2.68	0	0	0	0	1	0
5	3	YES	1	Not Hispanic or Latino	WHITE	F	Spring	0-4h	8	2.68	2.68	2.68	2.7	0.6	2.68	2.68	0	0	0	0	1	0
5	5	NO	19	Not Hispanic or Latino	BLACK OR AFRICAN AMERICAN	F	Spring	0-4h	8	3.1	3.1	3.1	3.104	0.62	3.1	3.1	0	0	0	0	1	0
3	3	NO	6	Hispanic or Latino	UNKNOWN	M	Spring	0-4h	8	1.45	3.28	5.4	5.75	0	1.45	1.45	1	1	1	1	0	0
3	3	NO	0	Hispanic or Latino	UNKNOWN	F	Spring	0-4h	8	0.23	0.9	3.72	4.68	0.85	0.23	0.23	1	1	1	1	0	0
4	4	NO	0	Not Hispanic or Latino	BLACK OR AFRICAN AMERICAN	M	Spring	0-4h	8	3.37	3.37	3.37	3.374	0	3.37	3.37	0	0	0	0	1	0
2	2	NO	0	Not Hispanic or Latino	WHITE	M	Spring	0-4h	8	0.1	0.23	1.6	3.55	0	0.1	0.1	1	1	1	1	0	0
4	4	NO	0	Not Hispanic or Latino	BLACK OR AFRICAN AMERICAN	F	Spring	0-4h	8	3.33	3.92	4.58	4.7	3.42	3.33	3.33	1	1	1	1	0	0
2	2	NO	19	Not Hispanic or Latino	WHITE	F	Spring	0-4h	8	0.33	0.98	5.18	6.1	0.02	0.33	0.33	1	1	1	1	0	0
3	3	NO	12	Not Hispanic or Latino	BLACK OR AFRICAN AMERICAN	M	Spring	0-4h	8	1.3	3.03	4.97	5.3	0.12	1.3	1.3	1	1	1	1	0	0
5	5	NO	10	Not Hispanic or Latino	BLACK OR AFRICAN AMERICAN	M	Spring	0-4h	8	1.38	1.4	1.87	2.08	0.73	1.38	1.38	1	1	1	1	0	0
4	4	NO	2	Not Hispanic or Latino	BLACK OR AFRICAN AMERICAN	F	Spring	0-4h	8	2.72	5.53	5.7	5.87	2.83	2.72	2.72	1	1	1	1	0	0
5	5	NO	0	Not Hispanic or Latino	WHITE	M	Spring	0-4h	8	2.77	3.9	4.8	5	2.77	2.77	2.77	1	1	1	1	0	0
4	4	NO	1	Not Hispanic or Latino	WHITE	M	Spring	0-4h	7	2.25	3.23	3.8	4	0	2.25	2.25	1	1	1	1	0	0
2	2	NO	2	Not Hispanic or Latino	OTHER	F	Spring	0-4h	7	0.1	0.12	2.67	2.95	0	0.1	0.1	1	1	1	1	0	0
2	2	NO	13	Not Hispanic or Latino	BLACK OR AFRICAN AMERICAN	M	Spring	0-4h	7	0.15	1.4	3.4	3.58	0.18	0.15	0.15	1	1	1	1	0	0
2	2	NO	6	Not Hispanic or Latino	BLACK OR AFRICAN AMERICAN	M	Spring	0-4h	5	1.13	1.15	3.1	3.42	0.6	1.13	1.13	1	1	1	1	0	0
5	5	NO	2	Not Hispanic or Latino	WHITE	F	Spring	0-4h	5	1.35	2.65	3.05	3.13	0	1.35	1.35	1	1	1	1	0	0
2	2	NO	14	Not Hispanic or Latino	WHITE	F	Spring	0-4h	5	0.12	0.88	1.9	2.95	0.13	0.12	0.12	1	1	1	1	0	0
3	3	NO	8	Not Hispanic or Latino	WHITE	M	Spring	0-4h	3	0.32	2.68	6.7	6.98	0	0.32	0.32	1	1	1	1	0	0
4	4	NO	7	Not Hispanic or Latino	OTHER	M	Spring	4-8h	3	1.38	1.97	2.62	3.42	1.6	1.38	1.38	1	1	1	1	0	0
4	4	NO	7	Not Hispanic or Latino	WHITE	F	Spring	4-8h	3	1.92	2.65	2.98	3.05	0	1.92	1.92	1	1	1	1	0	0
2	2	NO	1	Not Hispanic or Latino	BLACK OR AFRICAN AMERICAN	M	Spring	4-8h	3	0.08	0.1	2.73	3.95	0	0.08	0.08	1	1	1	1	0	0
3	3	NO	9	Not Hispanic or Latino	BLACK OR AFRICAN AMERICAN	F	Spring	4-8h	3	0.22	1.55	3.62	3.92	0.25	0.22	0.22	1	1	1	1	0	0
2	2	NO	24	Not Hispanic or Latino	BLACK OR AFRICAN AMERICAN	M	Spring	4-8h	3	0.15	0.75	1.52	1.53	0	0.15	0.15	1	1	1	1	0	0
4	4	NO	0	Not Hispanic or Latino	BLACK OR AFRICAN AMERICAN	M	Spring	4-8h	3	1.05	2.15	4.3	5.13	1.2	1.05	1.05	1	1	1	1	0	0
2	2	NO	3	Not Hispanic or Latino	BLACK OR AFRICAN AMERICAN	M	Spring	4-8h	3	0.15	0.2	3.3	4.27	0.25	0.15	0.15	1	1	1	1	0	0
3	3	NO	13	Not Hispanic or Latino	WHITE	F	Spring	4-8h	3	0.43	0.75	5.17	5.9	0.67	0.43	0.43	1	1	1	1	0	0
2	2	NO	20	Not Hispanic or Latino	WHITE	M	Spring	4-8h	3	0.13	0.38	2.6	2.73	0.33	0.13	0.13	1	1	1	1	0	0
5	5	NO	4	Not Hispanic or Latino	BLACK OR AFRICAN AMERICAN	M	Spring	4-8h	4	2.17	2.63	3.37	3.62	0	2.17	2.17	1	1	1	1	0	0
3	3	NO	15	Hispanic or Latino	OTHER	M	Spring	4-8h	4	0.8	1.15	3.55	4.18	0.4	0.8	0.8	1	1	1	1	0	0
5	5	NO	2	Not Hispanic or Latino	OTHER	M	Spring	4-8h	4	0.45	0.9	2.68	3.03	0.45	0.45	0.45	1	1	1	1	0	0
4	4	NO	1	Not Hispanic or Latino	BLACK OR AFRICAN AMERICAN	F	Spring	4-8h	4	1.25	1.57	1.82	2.1	0	1.25	1.25	1	1	1	1	0	0
4	4	NO	10	Not Hispanic or Latino	WHITE	M	Spring	4-8h	4	0.93	2.12	2.33	2.42	0.65	0.93	0.93	1	1	1	1	0	0
2	3	YES	1	Not Hispanic or Latino	WHITE	F	Spring	4-8h	4	0.1	0.57	3.65	3.73	0.13	0.1	0.1	1	1	1	1	0	0
3	4	YES	10	Not Hispanic or Latino	WHITE	F	Spring	4-8h	4	0.25	1.93	2.87	3.17	0.37	0.25	0.25	1	1	1	1	0	0
4	4	NO	16	Not Hispanic or Latino	WHITE	F	Spring	4-8h	4	1.07	1.78	2.22	2.35	1.18	1.07	1.07	1	1	1	1	0	0
4	4	NO	3	Not Hispanic or Latino	BLACK OR AFRICAN AMERICAN	F	Spring	4-8h	4	1.18	1.87	3.25	3.37	1.22	1.18	1.18	1	1	1	1	0	0
4	3	YES	17	Not Hispanic or Latino	OTHER	M	Spring	4-8h	4	0.88	1.33	5.8	5.95	0	0.88	0.88	1	1	1	1	0	0
4	3	YES	15	Not Hispanic or Latino	BLACK OR AFRICAN AMERICAN	M	Spring	4-8h	3	0.6	1.78	4.6	7.22	0.37	0.6	0.6	1	1	1	1	0	0
4	5	YES	4	Not Hispanic or Latino	WHITE	F	Spring	4-8h	3	0.78	1.33	1.68	2.07	0.15	0.78	0.78	1	1	1	1	0	0
2	4	YES	11	Hispanic or Latino	UNKNOWN	F	Spring	4-8h	3	0.23	0.97	3.57	3.7	0.42	0.23	0.23	1	1	1	1	0	0
2	2	NO	9	Hispanic or Latino	WHITE	M	Spring	4-8h	3	0.22	0.95	5.28	5.57	0.4	0.22	0.22	1	1	1	1	0	0
5	4	YES	14	Not Hispanic or Latino	BLACK OR AFRICAN AMERICAN	M	Spring	4-8h	3	1.22	1.88	2.82	2.93	0.38	1.22	1.22	1	1	1	1	0	0
4	4	NO	2	Not Hispanic or Latino	WHITE	F	Spring	8-12h	4	0.45	0.62	1.52	1.65	0.45	0.45	0.45	1	1	1	1	0	0
4	4	NO	18	Hispanic or Latino	UNKNOWN	F	Spring	8-12h	4	0.58	1.17	1.63	1.87	0.67	0.58	0.58	1	1	1	1	0	0
3	3	NO	17	Not Hispanic or Latino	WHITE	F	Spring	8-12h	4	0.47	0.67	3.73	4.32	0.55	0.47	0.47	1	1	1	1	0	0
5	5	NO	6	Hispanic or Latino	WHITE	M	Spring	8-12h	4	0.63	1.05	1.93	2.13	0.7	0.63	0.63	1	1	1	1	0	0
4	4	NO	4	Hispanic or Latino	UNKNOWN	F	Spring	8-12h	4	0.68	0.87	1.13	1.35	0.72	0.68	0.68	1	1	1	1	0	0
3	4	YES	11	Not Hispanic or Latino	OTHER	M	Spring	8-12h	4	0.22	0.32	0.93	1.3	0	0.22	0.22	1	1	1	1	0	0
3	3	NO	0	Not Hispanic or Latino	WHITE	F	Spring	8-12h	5	1.08	1.47	2.4	2.65	1.17	1.08	1.08	1	1	1	1	0	0
2	3	YES	5	Not Hispanic or Latino	WHITE	M	Spring	8-12h	5	0.38	0.42	2.88	2.95	0	0.38	0.38	1	1	1	1	0	0
4	4	NO	1	Not Hispanic or Latino	BLACK OR AFRICAN AMERICAN	F	Spring	8-12h	5	0.78	1.42	1.77	2.38	0.78	0.78	0.78	1	1	1	1	0	0
4	5	YES	5	Not Hispanic or Latino	OTHER	M	Spring	8-12h	5	0.6	1.33	1.67	2.93	0.63	0.6	0.6	1	1	1	1	0	0
2	2	NO	2	Not Hispanic or Latino	WHITE	M	Spring	8-12h	5	0.2	0.38	5.13	5.3	0.25	0.2	0.2	1	1	1	1	0	0
2	2	NO	16	Not Hispanic or Latino	BLACK OR AFRICAN AMERICAN	M	Spring	8-12h	5	0.52	0.55	2.8	3.53	0	0.52	0.52	1	1	1	1	0	0
3	3	NO	18	Not Hispanic or Latino	WHITE	F	Spring	8-12h	5	1.12	1.37	6.35	6.78	1.22	1.12	1.12	1	1	1	1	0	0
4	4	NO	9	Not Hispanic or Latino	BLACK OR AFRICAN AMERICAN	F	Spring	8-12h	5	0.25	0.43	1.53	1.75	0.37	0.25	0.25	1	1	1	1	0	0
5	5	NO	2	Not Hispanic or Latino	BLACK OR AFRICAN AMERICAN	F	Spring	8-12h	5	0.58	1.25	2	2.18	0.65	0.58	0.58	1	1	1	1	0	0
3	3	NO	1	Not Hispanic or Latino	BLACK OR AFRICAN AMERICAN	F	Spring	8-12h	5	1.08	2.15	4.97	5.93	1.17	1.08	1.08	1	1	1	1	0	0
3	3	NO	1	Not Hispanic or Latino	WHITE	F	Spring	8-12h	5	1.12	1.28	3.15	3.37	1.58	1.12	1.12	1	1	1	1	0	0
3	4	YES	7	Not Hispanic or Latino	OTHER	F	Spring	8-12h	5	0.48	1.27	3.02	3.2	0.02	0.48	0.48	1	1	1	1	0	0
5	5	NO	10	Not Hispanic or Latino	WHITE	M	Spring	8-12h	5	0.65	1.03	1.62	1.67	0.67	0.65	0.65	1	1	1	1	0	0
2	2	NO	1	Not Hispanic or Latino	WHITE	M	Spring	8-12h	5	0.05	0.12	1.92	3.68	0	0.05	0.05	1	1	1	1	0	0
3	3	NO	11	Not Hispanic or Latino	WHITE	F	Spring	8-12h	5	1.08	1.25	6.15	6.47	2.15	1.08	1.08	1	1	1	1	0	0
3	3	NO	15	Not Hispanic or Latino	WHITE	M	Spring	8-12h	5	1.22	1.67	3.97	4.07	0	1.22	1.22	1	1	1	1	0	0
4	4	NO	7	Not Hispanic or Latino	BLACK OR AFRICAN AMERICAN	F	Spring	8-12h	6	0.97	2.83	4.37	4.52	1.2	0.97	0.97	1	1	1	1	0	0
4	4	NO	6	Not Hispanic or Latino	BLACK OR AFRICAN AMERICAN	F	Spring	8-12h	6	1.02	2.63	4.15	4.33	0.97	1.02	1.02	1	1	1	1	0	0
3	3	NO	6	Not Hispanic or Latino	WHITE	F	Spring	8-12h	6	0.7	1.38	5.02	5.2	1.32	0.7	0.7	1	1	1	1	0	0
4	4	NO	10	Not Hispanic or Latino	WHITE	F	Spring	8-12h	6	1.05	1.62	1.95	2.47	1.23	1.05	1.05	1	1	1	1	0	0
5	4	YES	7	Not Hispanic or Latino	BLACK OR AFRICAN AMERICAN	F	Spring	8-12h	6	0.17	0.42	3.48	3.92	0.02	0.17	0.17	1	1	1	1	0	0
2	2	NO	19	Not Hispanic or Latino	WHITE	F	Spring	8-12h	6	0.28	0.42	3.8	4.1	0.37	0.28	0.28	1	1	1	1	0	0
3	4	YES	10	Not Hispanic or Latino	BLACK OR AFRICAN AMERICAN	M	Spring	8-12h	6	2.1	2.47	4.03	4.37	1.38	2.1	2.1	1	1	1	1	0	0
4	4	NO	6	Not Hispanic or Latino	WHITE	M	Spring	8-12h	6	1.18	2.45	2.8	3.3	1.43	1.18	1.18	1	1	1	1	0	0
5	3	YES	2	Not Hispanic or Latino	WHITE	F	Spring	8-12h	6	1.07	2.45	3.72	5.67	1.13	1.07	1.07	1	1	1	1	0	0
4	3	YES	9	Not Hispanic or Latino	WHITE	F	Spring	8-12h	6	1.1	1.12	2.58	3.32	1.5	1.1	1.1	1	1	1	1	0	0
4	4	NO	0	Not Hispanic or Latino	WHITE	M	Spring	8-12h	6	1.35	2.37	2.83	3.17	1.58	1.35	1.35	1	1	1	1	0	0
3	3	NO	20	Not Hispanic or Latino	WHITE	F	Spring	8-12h	6	0.57	0.63	2.9	3.43	0.9	0.57	0.57	1	1	1	1	0	0
4	3	YES	1	Not Hispanic or Latino	BLACK OR AFRICAN AMERICAN	M	Spring	8-12h	6	0.03	0.05	2.73	4.15	0	0.03	0.03	1	1	1	1	0	0
3	3	NO	13	Not Hispanic or Latino	WHITE	F	Spring	8-12h	6	0.88	1.32	4.52	4.7	1.02	0.88	0.88	1	1	1	1	0	0
4	4	NO	9	Not Hispanic or Latino	WHITE	F	Spring	8-12h	6	0.68	0.68	0.68	0.684	0	0.68	0.68	0	0	0	0	1	0
4	4	NO	13	Not Hispanic or Latino	WHITE	F	Spring	8-12h	6	1.18	2.15	2.48	3.12	1.43	1.18	1.18	1	1	1	1	0	0
5	5	NO	12	Not Hispanic or Latino	WHITE	M	Spring	8-12h	6	1.17	2.45	2.55	3.25	1.42	1.17	1.17	1	1	1	1	0	0
5	5	NO	2	Not Hispanic or Latino	BLACK OR AFRICAN AMERICAN	F	Spring	8-12h	6	0.63	2.35	3.67	3.87	0.92	0.63	0.63	1	1	1	1	0	0
4	3	YES	6	Not Hispanic or Latino	BLACK OR AFRICAN AMERICAN	M	Spring	8-12h	6	0.52	0.98	2.4	3.28	0.8	0.52	0.52	1	1	1	1	0	0
5	5	NO	3	Not Hispanic or Latino	BLACK OR AFRICAN AMERICAN	M	Spring	8-12h	6	0.63	2.35	3.72	3.88	0.92	0.63	0.63	1	1	1	1	0	0
5	4	YES	16	Not Hispanic or Latino	WHITE	M	Spring	8-12h	6	0.72	1.43	2.05	2.42	0.75	0.72	0.72	1	1	1	1	0	0
4	4	NO	0	Not Hispanic or Latino	BLACK OR AFRICAN AMERICAN	F	Spring	8-12h	6	0.95	1.98	2.35	3.03	1	0.95	0.95	1	1	1	1	0	0
3	3	NO	16	Not Hispanic or Latino	WHITE	F	Spring	8-12h	6	0.95	1.68	4.78	4.9	0	0.95	0.95	1	1	1	1	0	0
3	2	YES	5	Hispanic or Latino	WHITE	F	Spring	8-12h	6	0.2	0.72	2.65	4.43	0.45	0.2	0.2	1	1	1	1	0	0
5	5	NO	8	Not Hispanic or Latino	WHITE	M	Spring	8-12h	6	3.55	3.55	3.55	3.57	0.8	3.55	3.55	0	0	0	0	1	0
5	5	NO	12	Hispanic or Latino	UNKNOWN	F	Spring	8-12h	6	0.9	3.32	3.78	3.88	0.92	0.9	0.9	1	1	1	1	0	0
4	4	NO	4	Not Hispanic or Latino	WHITE	M	Spring	8-12h	6	0.72	1.9	3.22	3.33	0.8	0.72	0.72	1	1	1	1	0	0
4	3	YES	1	Not Hispanic or Latino	BLACK OR AFRICAN AMERICAN	F	Spring	8-12h	6	1.47	2.32	2.92	3.25	1.5	1.47	1.47	1	1	1	1	0	0
5	5	NO	5	Not Hispanic or Latino	BLACK OR AFRICAN AMERICAN	F	Spring	8-12h	6	1.65	1.65	1.65	1.654	1.58	1.65	1.65	0	0	0	0	1	0
2	3	YES	3	Not Hispanic or Latino	BLACK OR AFRICAN AMERICAN	M	Spring	8-12h	6	0.38	0.75	3.28	3.38	0.7	0.38	0.38	1	1	1	1	0	0
5	5	NO	2	Not Hispanic or Latino	BLACK OR AFRICAN AMERICAN	F	Spring	8-12h	6	0.78	2.08	2.37	2.43	0.8	0.78	0.78	1	1	1	1	0	0
4	5	YES	1	Not Hispanic or Latino	BLACK OR AFRICAN AMERICAN	M	Spring	12-16h	6	1.48	2.95	3.32	3.68	1.85	1.48	1.48	1	1	1	1	0	0
4	4	NO	5	Not Hispanic or Latino	WHITE	M	Spring	12-16h	6	1.7	1.95	2.47	2.67	1.73	1.7	1.7	1	1	1	1	0	0
2	2	NO	0	Not Hispanic or Latino	BLACK OR AFRICAN AMERICAN	F	Spring	12-16h	6	0.58	0.6	3.18	6.12	0.9	0.58	0.58	1	1	1	1	0	0
3	3	NO	3	Not Hispanic or Latino	ASIAN	F	Spring	12-16h	6	1.5	1.68	3.47	7.22	1.5	1.5	1.5	1	1	1	1	0	0
3	3	NO	1	Not Hispanic or Latino	WHITE	M	Spring	12-16h	6	1.3	1.9	5.68	6.87	0	1.3	1.3	1	1	1	1	0	0
5	5	NO	1	Not Hispanic or Latino	BLACK OR AFRICAN AMERICAN	F	Spring	12-16h	6	2.45	2.72	3.73	3.83	2.53	2.45	2.45	1	1	1	1	0	0
3	3	NO	13	Not Hispanic or Latino	WHITE	F	Spring	12-16h	6	1.45	1.58	4.17	5.83	1.45	1.45	1.45	1	1	1	1	0	0
5	5	NO	7	Not Hispanic or Latino	BLACK OR AFRICAN AMERICAN	F	Spring	12-16h	6	2.72	2.72	2.72	2.724	0	2.72	2.72	0	0	0	0	1	0
2	3	YES	0	Not Hispanic or Latino	WHITE	F	Spring	12-16h	6	1.83	2.78	3.3	3.48	0	1.83	1.83	1	1	1	1	0	0
3	3	NO	6	Not Hispanic or Latino	WHITE	M	Spring	12-16h	6	1.53	1.97	4.22	6.3	1.53	1.53	1.53	1	1	1	1	0	0
4	4	NO	5	Not Hispanic or Latino	BLACK OR AFRICAN AMERICAN	M	Spring	12-16h	6	2.55	3.18	3.88	4.6	0	2.55	2.55	1	1	1	1	0	0
5	4	YES	1	Not Hispanic or Latino	WHITE	F	Spring	12-16h	6	2.27	3.18	3.43	3.77	2.3	2.27	2.27	1	1	1	1	0	0
2	2	NO	2	Not Hispanic or Latino	OTHER	F	Spring	12-16h	6	0.28	0.35	3.72	4	0.32	0.28	0.28	1	1	1	1	0	0
5	5	NO	7	Not Hispanic or Latino	BLACK OR AFRICAN AMERICAN	M	Spring	12-16h	6	2.35	2.38	2.55	2.68	0	2.35	2.35	1	1	1	1	0	0
5	5	NO	1	Not Hispanic or Latino	BLACK OR AFRICAN AMERICAN	M	Spring	12-16h	6	3.03	3.03	3.03	3.034	1.38	3.03	3.03	0	0	0	0	1	0
5	5	NO	4	Not Hispanic or Latino	BLACK OR AFRICAN AMERICAN	F	Spring	12-16h	6	1.72	2.65	3.33	3.68	1.77	1.72	1.72	1	1	1	1	0	0
4	3	YES	6	Not Hispanic or Latino	BLACK OR AFRICAN AMERICAN	F	Spring	12-16h	6	1.43	1.48	5.93	7.33	0.02	1.43	1.43	1	1	1	1	0	0
3	3	NO	1	Not Hispanic or Latino	OTHER	M	Spring	12-16h	6	0.83	0.97	3.23	3.57	0.87	0.83	0.83	1	1	1	1	0	0
2	2	NO	12	Not Hispanic or Latino	BLACK OR AFRICAN AMERICAN	M	Spring	12-16h	6	0.15	0.17	3.18	3.37	0.28	0.15	0.15	1	1	1	1	0	0
4	4	NO	11	Not Hispanic or Latino	BLACK OR AFRICAN AMERICAN	M	Spring	12-16h	6	2.35	2.67	2.82	3.65	2.37	2.35	2.35	1	1	1	1	0	0
3	3	NO	13	Hispanic or Latino	UNKNOWN	M	Spring	12-16h	6	1.45	1.57	4.98	5.18	0	1.45	1.45	1	1	1	1	0	0
3	3	NO	14	Not Hispanic or Latino	BLACK OR AFRICAN AMERICAN	M	Spring	12-16h	6	1.97	2.75	3.92	4.02	0	1.97	1.97	1	1	1	1	0	0
4	4	NO	6	Not Hispanic or Latino	WHITE	F	Spring	12-16h	6	1.72	2.58	2.9	3.25	0	1.72	1.72	1	1	1	1	0	0
5	5	NO	0	Not Hispanic or Latino	BLACK OR AFRICAN AMERICAN	F	Spring	12-16h	6	2.98	2.98	2.98	2.984	2.95	2.98	2.98	0	0	0	0	1	0
4	3	YES	1	Not Hispanic or Latino	WHITE	F	Spring	12-16h	6	1.35	1.65	5.63	5.83	0	1.35	1.35	1	1	1	1	0	0
5	5	NO	3	Not Hispanic or Latino	BLACK OR AFRICAN AMERICAN	M	Spring	12-16h	6	2.97	2.97	2.97	2.974	2.93	2.97	2.97	0	0	0	0	1	0
4	4	NO	1	Not Hispanic or Latino	WHITE	M	Spring	12-16h	6	2.17	3.82	6.43	6.57	0	2.17	2.17	1	1	1	1	0	0
3	3	NO	8	Not Hispanic or Latino	WHITE	M	Spring	12-16h	6	1.48	1.73	4.93	5.23	0	1.48	1.48	1	1	1	1	0	0
2	2	NO	19	Not Hispanic or Latino	WHITE	F	Spring	12-16h	6	0.001	0.03	4.6	4.73	0	0.001	0.001	1	1	1	1	0	0
2	2	NO	1	Not Hispanic or Latino	WHITE	F	Spring	12-16h	6	0.47	0.87	3.17	3.57	0.48	0.47	0.47	1	1	1	1	0	0
4	4	NO	1	Not Hispanic or Latino	OTHER	M	Spring	12-16h	6	1.72	3.15	4.7	5.28	0	1.72	1.72	1	1	1	1	0	0
2	2	NO	16	Not Hispanic or Latino	WHITE	F	Spring	12-16h	6	0.23	0.28	2.2	3.47	0	0.23	0.23	1	1	1	1	0	0
5	5	NO	0	Not Hispanic or Latino	BLACK OR AFRICAN AMERICAN	F	Spring	12-16h	6	2	3.57	3.78	4	0	2	2	1	1	1	1	0	0
4	4	NO	2	Not Hispanic or Latino	WHITE	F	Spring	12-16h	6	0.83	2.97	4.13	4.45	0.9	0.83	0.83	1	1	1	1	0	0
4	4	NO	2	Not Hispanic or Latino	WHITE	M	Spring	12-16h	6	2.17	2.25	4.78	5.4	2.4	2.17	2.17	1	1	1	1	0	0
3	3	NO	10	Not Hispanic or Latino	UNKNOWN	F	Spring	12-16h	6	0.02	0.28	5.78	6.83	0.22	0.02	0.02	1	1	1	1	0	0
5	5	NO	3	Not Hispanic or Latino	BLACK OR AFRICAN AMERICAN	M	Spring	12-16h	6	1.98	3.47	4.15	4.25	2.07	1.98	1.98	1	1	1	1	0	0
5	5	NO	13	Not Hispanic or Latino	BLACK OR AFRICAN AMERICAN	F	Spring	12-16h	6	0.58	2.82	3.8	4.02	0.6	0.58	0.58	1	1	1	1	0	0
5	5	NO	6	Not Hispanic or Latino	WHITE	F	Spring	12-16h	8	2.5	2.77	3.63	5.05	2.82	2.5	2.5	1	1	1	1	0	0
5	5	NO	7	Not Hispanic or Latino	BLACK OR AFRICAN AMERICAN	F	Spring	12-16h	8	2.65	2.65	2.65	2.654	0	2.65	2.65	0	0	0	0	1	0
5	3	YES	13	Not Hispanic or Latino	OTHER	F	Spring	12-16h	8	2.1	2.63	5.83	6.67	0	2.1	2.1	1	1	1	1	0	0
2	2	NO	12	Not Hispanic or Latino	WHITE	F	Spring	12-16h	8	1.08	1.6	3.9	3.98	0.62	1.08	1.08	1	1	1	1	0	0
4	4	NO	0	Not Hispanic or Latino	ASIAN	M	Spring	12-16h	8	2.13	2.95	4.12	4.47	0	2.13	2.13	1	1	1	1	0	0
3	3	NO	6	Not Hispanic or Latino	WHITE	M	Spring	12-16h	8	2.08	4.27	5.32	5.47	1.52	2.08	2.08	1	1	1	1	0	0
2	2	NO	0	Not Hispanic or Latino	WHITE	F	Spring	12-16h	8	0.38	0.5	2.97	4.7	0	0.38	0.38	1	1	1	1	0	0
2	2	NO	12	Not Hispanic or Latino	BLACK OR AFRICAN AMERICAN	F	Spring	12-16h	8	0.17	0.18	2.47	3.05	0	0.17	0.17	1	1	1	1	0	0
4	4	NO	2	Not Hispanic or Latino	WHITE	F	Spring	12-16h	8	2.15	3.07	4.45	4.92	1.58	2.15	2.15	1	1	1	1	0	0
4	3	YES	1	Hispanic or Latino	UNKNOWN	F	Spring	12-16h	8	2.53	3.02	3.32	4.27	1.08	2.53	2.53	1	1	1	1	0	0
2	2	NO	13	Not Hispanic or Latino	WHITE	M	Spring	12-16h	8	0.18	0.2	2.43	3.02	0	0.18	0.18	1	1	1	1	0	0
2	2	NO	7	Not Hispanic or Latino	WHITE	M	Spring	12-16h	8	0.43	1.45	2.3	4.68	0.4	0.43	0.43	1	1	1	1	0	0
4	4	NO	13	Not Hispanic or Latino	WHITE	M	Spring	12-16h	8	2.12	3.15	5.3	5.55	1.22	2.12	2.12	1	1	1	1	0	0
3	3	NO	1	Not Hispanic or Latino	BLACK OR AFRICAN AMERICAN	F	Spring	12-16h	8	1.45	2.72	6.85	9.23	1.1	1.45	1.45	1	1	1	1	0	0
5	4	YES	4	Hispanic or Latino	UNKNOWN	M	Spring	12-16h	8	2.4	2.68	3.75	3.93	2.82	2.4	2.4	1	1	1	1	0	0
3	3	NO	0	Not Hispanic or Latino	WHITE	M	Spring	12-16h	8	2.42	4.38	5.23	5.57	1.33	2.42	2.42	1	1	1	1	0	0
4	4	NO	12	Not Hispanic or Latino	WHITE	M	Spring	12-16h	8	4.3	4.33	4.62	4.78	1.4	4.3	4.3	1	1	1	1	0	0
2	2	NO	4	Hispanic or Latino	OTHER	M	Spring	12-16h	8	0.6	1.03	3.27	5.47	0.37	0.6	0.6	1	1	1	1	0	0
5	5	NO	1	Not Hispanic or Latino	BLACK OR AFRICAN AMERICAN	F	Spring	12-16h	8	3.65	3.72	4	4.15	3.97	3.65	3.65	1	1	1	1	0	0
4	4	NO	4	Not Hispanic or Latino	WHITE	M	Spring	12-16h	8	1.6	1.6	1.6	1.604	1.4	1.6	1.6	0	0	0	0	1	0
5	5	NO	18	Not Hispanic or Latino	WHITE	F	Spring	12-16h	8	3.95	4.57	6.03	6.37	1.55	3.95	3.95	1	1	1	1	0	0
3	3	NO	18	Not Hispanic or Latino	BLACK OR AFRICAN AMERICAN	M	Spring	12-16h	8	3.3	3.55	6.78	7.1	0.8	3.3	3.3	1	1	1	1	0	0
3	3	NO	1	Not Hispanic or Latino	ASIAN	M	Spring	12-16h	8	3.52	5.37	7.23	7.43	0.97	3.52	3.52	1	1	1	1	0	0
3	3	NO	0	Not Hispanic or Latino	WHITE	M	Spring	12-16h	8	3.5	4.28	7.02	7.12	0.52	3.5	3.5	1	1	1	1	0	0
4	4	NO	1	Hispanic or Latino	WHITE	F	Spring	12-16h	8	3.72	3.77	4.98	5.12	4.05	3.72	3.72	1	1	1	1	0	0
2	2	NO	16	Not Hispanic or Latino	OTHER	F	Spring	12-16h	8	0.17	0.32	2.62	2.92	0.6	0.17	0.17	1	1	1	1	0	0
2	2	NO	13	Not Hispanic or Latino	WHITE	F	Spring	12-16h	8	0.42	0.45	1.65	3.27	0.15	0.42	0.42	1	1	1	1	0	0
4	4	NO	19	Not Hispanic or Latino	WHITE	F	Spring	12-16h	8	2.57	3.45	3.67	3.87	2.77	2.57	2.57	1	1	1	1	0	0
4	4	NO	8	Not Hispanic or Latino	BLACK OR AFRICAN AMERICAN	M	Spring	12-16h	8	3.67	3.73	3.88	4.22	3.9	3.67	3.67	1	1	1	1	0	0
2	2	NO	16	Not Hispanic or Latino	WHITE	M	Spring	12-16h	8	0.52	0.9	2.22	5.25	0.33	0.52	0.52	1	1	1	1	0	0
4	3	YES	4	Not Hispanic or Latino	WHITE	F	Spring	12-16h	8	3.65	3.73	9.17	9.47	1.35	3.65	3.65	1	1	1	1	0	0
4	4	NO	2	Not Hispanic or Latino	WHITE	F	Spring	12-16h	8	2.43	2.93	3.3	3.62	1.18	2.43	2.43	1	1	1	1	0	0
4	4	NO	3	Not Hispanic or Latino	WHITE	M	Spring	12-16h	8	4.25	4.28	5.65	5.98	1.6	4.25	4.25	1	1	1	1	0	0
3	3	NO	1	Not Hispanic or Latino	WHITE	F	Spring	12-16h	8	3.18	4.13	6.38	6.67	0.52	3.18	3.18	1	1	1	1	0	0
2	2	NO	0	Not Hispanic or Latino	BLACK OR AFRICAN AMERICAN	M	Spring	16-20h	8	1.77	1.9	2.57	5.85	0.28	1.77	1.77	1	1	1	1	0	0
4	4	NO	13	Not Hispanic or Latino	WHITE	M	Spring	16-20h	8	3.38	3.57	3.85	4.4	1.22	3.38	3.38	1	1	1	1	0	0
3	3	NO	7	Not Hispanic or Latino	WHITE	M	Spring	16-20h	8	1.45	1.55	3.55	3.65	0	1.45	1.45	1	1	1	1	0	0
5	5	NO	1	Not Hispanic or Latino	BLACK OR AFRICAN AMERICAN	F	Spring	16-20h	8	5.18	5.18	5.18	5.184	1.28	5.18	5.18	0	0	0	0	1	0
2	2	NO	0	Unknown	OTHER	M	Spring	16-20h	8	0.37	0.7	1.53	3.13	0	0.37	0.37	1	1	1	1	0	0
2	2	NO	30	Not Hispanic or Latino	WHITE	M	Spring	16-20h	8	0.18	0.7	1.77	2.68	0.22	0.18	0.18	1	1	1	1	0	0
4	4	NO	4	Not Hispanic or Latino	WHITE	M	Spring	16-20h	8	3.47	4.18	5.05	5.33	1.53	3.47	3.47	1	1	1	1	0	0
2	2	NO	11	Not Hispanic or Latino	WHITE	M	Spring	16-20h	8	0.22	0.78	2.88	3.08	0	0.22	0.22	1	1	1	1	0	0
3	3	NO	14	Hispanic or Latino	OTHER	M	Spring	16-20h	8	3.85	4.4	7.17	7.78	0.48	3.85	3.85	1	1	1	1	0	0
2	2	NO	17	Not Hispanic or Latino	WHITE	M	Spring	16-20h	8	0.5	1.43	6.25	7.57	0.18	0.5	0.5	1	1	1	1	0	0
2	2	NO	4	Not Hispanic or Latino	WHITE	F	Spring	16-20h	8	0.2	0.57	1.72	3.38	0.33	0.2	0.2	1	1	1	1	0	0
2	2	NO	1	Not Hispanic or Latino	WHITE	M	Spring	16-20h	8	0.37	2.07	5.07	6.4	0.17	0.37	0.37	1	1	1	1	0	0
4	4	NO	11	Hispanic or Latino	UNKNOWN	F	Spring	16-20h	10	3.83	4.07	5.23	5.43	0	3.83	3.83	1	1	1	1	0	0
3	3	NO	8	Not Hispanic or Latino	WHITE	F	Spring	16-20h	10	2.85	3.02	5.27	5.52	0.68	2.85	2.85	1	1	1	1	0	0
5	5	NO	1	Not Hispanic or Latino	ASIAN	M	Spring	16-20h	10	2.95	3.82	4.17	4.52	0.98	2.95	2.95	1	1	1	1	0	0
3	3	NO	12	Not Hispanic or Latino	WHITE	F	Spring	16-20h	10	0.93	1.48	4.12	4.43	1.15	0.93	0.93	1	1	1	1	0	0
2	2	NO	11	Not Hispanic or Latino	WHITE	F	Spring	16-20h	10	0.57	0.85	2.87	3.35	0.37	0.57	0.57	1	1	1	1	0	0
5	5	NO	17	Hispanic or Latino	UNKNOWN	M	Spring	16-20h	10	3.75	4.05	6.42	7.55	4.43	3.75	3.75	1	1	1	1	0	0
5	5	NO	6	Not Hispanic or Latino	BLACK OR AFRICAN AMERICAN	F	Spring	16-20h	10	3.08	3.43	5.62	5.97	0.68	3.08	3.08	1	1	1	1	0	0
5	5	NO	5	Hispanic or Latino	UNKNOWN	M	Spring	16-20h	10	3.8	3.83	4.72	5.03	4.12	3.8	3.8	1	1	1	1	0	0
5	5	NO	3	Not Hispanic or Latino	BLACK OR AFRICAN AMERICAN	M	Spring	16-20h	10	3.05	3.4	5.72	6.55	0.58	3.05	3.05	1	1	1	1	0	0
3	3	NO	2	Unknown	OTHER	M	Spring	16-20h	10	1.17	1.3	3.03	3.28	0.27	1.17	1.17	1	1	1	1	0	0
4	4	NO	14	Hispanic or Latino	UNKNOWN	M	Spring	16-20h	10	2.98	4.08	4.63	4.75	0	2.98	2.98	1	1	1	1	0	0
3	3	NO	9	Not Hispanic or Latino	BLACK OR AFRICAN AMERICAN	M	Spring	16-20h	10	3.05	3.32	5.93	6.67	0.7	3.05	3.05	1	1	1	1	0	0
5	5	NO	0	Not Hispanic or Latino	WHITE	M	Spring	16-20h	10	3.5	3.82	3.95	4.05	3.62	3.5	3.5	1	1	1	1	0	0
5	5	NO	1	Not Hispanic or Latino	OTHER	F	Spring	16-20h	10	3.03	4.12	4.52	4.95	3.07	3.03	3.03	1	1	1	1	0	0
3	3	NO	10	Not Hispanic or Latino	OTHER	F	Spring	16-20h	10	3.17	3.68	6.1	6.63	0.38	3.17	3.17	1	1	1	1	0	0
5	5	NO	3	Not Hispanic or Latino	BLACK OR AFRICAN AMERICAN	M	Spring	16-20h	10	3.03	4.02	5.27	5.45	0	3.03	3.03	1	1	1	1	0	0
4	4	NO	12	Not Hispanic or Latino	WHITE	F	Spring	16-20h	10	2.98	4.17	5.82	5.95	1.5	2.98	2.98	1	1	1	1	0	0
4	3	YES	3	Not Hispanic or Latino	WHITE	M	Spring	16-20h	9	3.6	3.68	6.58	6.67	2.62	3.6	3.6	1	1	1	1	0	0
3	3	NO	3	Not Hispanic or Latino	WHITE	M	Spring	16-20h	9	2.2	2.43	3.5	4.2	1.4	2.2	2.2	1	1	1	1	0	0
4	4	NO	4	Not Hispanic or Latino	OTHER	F	Spring	16-20h	9	0.83	0.87	1	1.45	1.28	0.83	0.83	1	1	1	1	0	0
2	2	NO	18	Not Hispanic or Latino	WHITE	F	Spring	16-20h	9	0.23	0.28	3.65	4.28	0.9	0.23	0.23	1	1	1	1	0	0
4	4	NO	6	Not Hispanic or Latino	WHITE	F	Spring	16-20h	9	4.1	4.1	4.1	4.104	0	4.1	4.1	0	0	0	0	1	0
5	5	NO	0	Not Hispanic or Latino	WHITE	M	Spring	16-20h	9	4.2	4.2	4.2	4.22	0	4.2	4.2	0	0	0	0	1	0
5	5	NO	4	Not Hispanic or Latino	WHITE	M	Spring	16-20h	9	4.8	4.8	4.8	4.804	0	4.8	4.8	0	0	0	0	1	0
4	4	NO	0	Not Hispanic or Latino	WHITE	F	Spring	16-20h	9	3.77	4.22	6.52	6.6	2.82	3.77	3.77	1	1	1	1	0	0
3	3	NO	15	Not Hispanic or Latino	WHITE	F	Spring	16-20h	9	0.67	0.88	3.08	3.7	0	0.67	0.67	1	1	1	1	0	0
2	2	NO	12	Not Hispanic or Latino	WHITE	F	Spring	16-20h	9	0.13	0.132	3.32	3.48	0.17	0.13	0.13	1	1	1	1	0	0
4	4	NO	4	Not Hispanic or Latino	WHITE	F	Spring	16-20h	9	1.37	1.37	1.37	1.374	0.6	1.37	1.37	0	0	0	0	0	1
5	5	NO	1	Not Hispanic or Latino	WHITE	F	Spring	16-20h	9	3.68	4.13	4.57	4.73	4.58	3.68	3.68	1	1	1	1	0	0
2	2	NO	17	Not Hispanic or Latino	WHITE	M	Spring	16-20h	9	0.38	0.62	3.33	3.4	0.23	0.38	0.38	1	1	1	1	0	0
3	3	NO	0	Not Hispanic or Latino	OTHER	F	Spring	16-20h	9	1.13	1.13	1.13	1.2	1.1	1.13	1.13	0	0	0	0	1	0
2	2	NO	20	Not Hispanic or Latino	WHITE	F	Spring	16-20h	9	0.7	1.35	5.05	5.73	0.38	0.7	0.7	1	1	1	1	0	0
2	3	YES	6	Not Hispanic or Latino	BLACK OR AFRICAN AMERICAN	F	Spring	16-20h	9	1.67	1.75	3.37	4.05	0.8	1.67	1.67	1	1	1	1	0	0
5	4	YES	1	Not Hispanic or Latino	WHITE	F	Spring	16-20h	9	3.55	4.05	4.4	4.47	2.78	3.55	3.55	1	1	1	1	0	0
4	4	NO	10	Not Hispanic or Latino	BLACK OR AFRICAN AMERICAN	F	Spring	16-20h	9	3.45	3.7	4.65	4.73	3.15	3.45	3.45	1	1	1	1	0	0
5	5	NO	6	Not Hispanic or Latino	WHITE	M	Spring	16-20h	9	3.58	4	5.13	5.33	4.07	3.58	3.58	1	1	1	1	0	0
5	5	NO	6	Not Hispanic or Latino	OTHER	M	Spring	16-20h	9	4.88	4.88	4.88	4.884	3.42	4.88	4.88	0	0	0	0	1	0
2	2	NO	0	Not Hispanic or Latino	WHITE	M	Spring	16-20h	9	0.48	0.52	1.68	3.23	0.28	0.48	0.48	1	1	1	1	0	0
3	3	NO	12	Not Hispanic or Latino	WHITE	M	Spring	16-20h	9	1.83	2.1	5.72	7.25	1.03	1.83	1.83	1	1	1	1	0	0
3	3	NO	7	Not Hispanic or Latino	WHITE	M	Spring	16-20h	9	1.8	2.1	3.88	5.53	0.9	1.8	1.8	1	1	1	1	0	0
4	3	YES	1	Not Hispanic or Latino	WHITE	F	Spring	16-20h	9	3.27	3.83	4.42	7	1.42	3.27	3.27	1	1	1	1	0	0
5	5	NO	1	Not Hispanic or Latino	WHITE	F	Spring	16-20h	9	3.37	3.5	4.25	4.5	3.93	3.37	3.37	1	1	1	1	0	0
4	2	YES	15	Not Hispanic or Latino	WHITE	F	Spring	16-20h	9	3.3	4.15	9.53	9.65	3.05	3.3	3.3	1	1	1	1	0	0
3	3	NO	18	Not Hispanic or Latino	BLACK OR AFRICAN AMERICAN	F	Spring	16-20h	9	1.48	1.75	6.02	6.18	0.88	1.48	1.48	1	1	1	1	0	0
4	4	NO	7	Not Hispanic or Latino	WHITE	F	Spring	16-20h	9	3.32	3.88	4.6	5.13	2.98	3.32	3.32	1	1	1	1	0	0
5	5	NO	2	Not Hispanic or Latino	WHITE	M	Spring	16-20h	9	3.28	3.9	5.12	5.33	3.4	3.28	3.28	1	1	1	1	0	0
2	2	NO	12	Not Hispanic or Latino	BLACK OR AFRICAN AMERICAN	F	Spring	16-20h	9	0.28	0.35	2.05	2.33	0.55	0.28	0.28	1	1	1	1	0	0
4	4	NO	0	Not Hispanic or Latino	WHITE	F	Spring	16-20h	9	3.37	4.05	5.75	5.85	3.2	3.37	3.37	1	1	1	1	0	0
4	4	NO	11	Not Hispanic or Latino	WHITE	M	Spring	16-20h	9	3.38	3.9	4.05	4.2	3.22	3.38	3.38	1	1	1	1	0	0
3	3	NO	8	Not Hispanic or Latino	ASIAN	M	Spring	16-20h	9	3.17	3.72	4.92	5.65	0.93	3.17	3.17	1	1	1	1	0	0
4	5	YES	0	Hispanic or Latino	UNKNOWN	F	Spring	16-20h	9	3.35	4	5.37	5.53	3.87	3.35	3.35	1	1	1	1	0	0
2	2	NO	8	Not Hispanic or Latino	WHITE	M	Spring	16-20h	9	0.45	0.62	3.55	4.47	0.45	0.45	0.45	1	1	1	1	0	0
4	4	NO	15	Not Hispanic or Latino	WHITE	F	Spring	20-24h	8	3.87	3.87	3.87	3.874	0	3.87	3.87	0	0	0	0	1	0
3	3	NO	2	Not Hispanic or Latino	BLACK OR AFRICAN AMERICAN	M	Spring	20-24h	8	2.47	3.63	4.65	4.78	0.62	2.47	2.47	1	1	1	1	0	0
3	3	NO	1	Not Hispanic or Latino	WHITE	F	Spring	20-24h	8	3.62	3.93	4.47	4.9	0.65	3.62	3.62	1	1	1	1	0	0
5	5	NO	5	Not Hispanic or Latino	BLACK OR AFRICAN AMERICAN	F	Spring	20-24h	8	1.48	1.48	1.48	1.484	0	1.48	1.48	0	0	0	0	1	0
4	5	YES	1	Not Hispanic or Latino	WHITE	F	Spring	20-24h	8	2.75	3.35	3.65	3.83	0.65	2.75	2.75	1	1	1	1	0	0
3	3	NO	9	Not Hispanic or Latino	WHITE	M	Spring	20-24h	8	2.6	2.77	4.37	4.58	1.1	2.6	2.6	1	1	1	1	0	0
4	3	YES	2	Not Hispanic or Latino	WHITE	M	Spring	20-24h	8	2.88	3.42	4.68	4.73	3.05	2.88	2.88	1	1	1	1	0	0
3	3	NO	12	Not Hispanic or Latino	BLACK OR AFRICAN AMERICAN	M	Spring	20-24h	8	2.58	2.6	3.4	6.33	0.55	2.58	2.58	1	1	1	1	0	0
3	2	YES	1	Not Hispanic or Latino	WHITE	M	Spring	20-24h	8	2.02	2.18	5.43	6.45	0.52	2.02	2.02	1	1	1	1	0	0
2	2	NO	14	Not Hispanic or Latino	OTHER	M	Spring	20-24h	8	0.42	0.47	2.98	3.38	0.63	0.42	0.42	1	1	1	1	0	0
3	3	NO	5	Not Hispanic or Latino	OTHER	M	Spring	20-24h	8	1.17	1.17	1.17	1.174	0.48	1.17	1.17	0	0	0	0	1	0
3	3	NO	0	Not Hispanic or Latino	OTHER	F	Spring	20-24h	8	3.57	4.6	6.5	6.82	0.38	3.57	3.57	1	1	1	1	0	0
4	4	NO	1	Not Hispanic or Latino	WHITE	F	Spring	20-24h	8	2.77	3.02	4.2	4.48	0.57	2.77	2.77	1	1	1	1	0	0
3	2	YES	1	Not Hispanic or Latino	WHITE	M	Spring	20-24h	8	1.12	1.3	5.57	7.12	0.58	1.12	1.12	1	1	1	1	0	0
4	4	NO	3	Not Hispanic or Latino	WHITE	M	Spring	20-24h	8	3.33	3.48	3.97	4.02	0	3.33	3.33	1	1	1	1	0	0
4	4	NO	12	Not Hispanic or Latino	OTHER	M	Spring	20-24h	8	1.02	1.02	1.02	1.03	0	1.02	1.02	0	0	0	0	1	0
3	3	NO	5	Not Hispanic or Latino	WHITE	M	Spring	20-24h	8	1.02	1.02	1.02	1.024	0	1.02	1.02	0	0	0	0	1	0
3	3	NO	3	Not Hispanic or Latino	BLACK OR AFRICAN AMERICAN	M	Spring	20-24h	8	2.87	3.87	6.08	6.43	0.37	2.87	2.87	1	1	1	1	0	0
5	5	NO	19	Not Hispanic or Latino	BLACK OR AFRICAN AMERICAN	M	Spring	20-24h	8	2.97	3.68	4.02	4.15	2.98	2.97	2.97	1	1	1	1	0	0
5	5	NO	3	Not Hispanic or Latino	BLACK OR AFRICAN AMERICAN	M	Spring	20-24h	8	2.83	3.77	4.53	4.75	3.23	2.83	2.83	1	1	1	1	0	0
2	2	NO	17	Not Hispanic or Latino	WHITE	M	Spring	20-24h	8	0.2	0.202	1.97	3.02	0.47	0.2	0.2	1	1	1	1	0	0
4	4	NO	11	Not Hispanic or Latino	BLACK OR AFRICAN AMERICAN	M	Spring	20-24h	8	4.25	5.17	5.47	5.474	0	4.25	4.25	1	1	1	1	0	0
3	3	NO	13	Not Hispanic or Latino	WHITE	F	Spring	20-24h	8	3.9	4.68	9.3	9.58	0.25	3.9	3.9	1	1	1	1	0	0
3	3	NO	18	Not Hispanic or Latino	BLACK OR AFRICAN AMERICAN	M	Spring	20-24h	8	2.83	3.83	6.27	6.52	0.57	2.83	2.83	1	1	1	1	0	0
4	4	NO	18	Hispanic or Latino	UNKNOWN	F	Spring	20-24h	8	1.87	2.62	5.73	6.45	2.43	1.87	1.87	1	1	1	1	0	0
5	5	NO	7	Not Hispanic or Latino	BLACK OR AFRICAN AMERICAN	M	Spring	20-24h	8	3.25	3.25	3.25	3.254	0	3.25	3.25	0	0	0	0	1	0
3	3	NO	8	Not Hispanic or Latino	BLACK OR AFRICAN AMERICAN	M	Spring	20-24h	10	3.67	4.43	5.88	6.12	0.2	3.67	3.67	1	1	1	1	0	0
3	3	NO	8	Not Hispanic or Latino	BLACK OR AFRICAN AMERICAN	M	Spring	20-24h	10	3.58	4.3	4.93	5	0.15	3.58	3.58	1	1	1	1	0	0
4	4	NO	5	Not Hispanic or Latino	OTHER	F	Spring	20-24h	10	1.13	1.13	1.13	1.15	0	1.13	1.13	0	0	0	0	1	0
4	4	NO	5	Not Hispanic or Latino	WHITE	F	Spring	20-24h	10	2.38	2.52	3.17	3.42	0	2.38	2.38	1	1	1	1	0	0
5	5	NO	8	Not Hispanic or Latino	WHITE	F	Spring	20-24h	10	2.27	2.53	2.87	3.12	2.32	2.27	2.27	1	1	1	1	0	0
3	2	YES	13	Not Hispanic or Latino	BLACK OR AFRICAN AMERICAN	M	Spring	20-24h	10	0.98	1.25	2.37	2.8	0	0.98	0.98	1	1	1	1	0	0
5	5	NO	2	Not Hispanic or Latino	WHITE	F	Spring	20-24h	10	2.57	2.6	2.98	3.08	0.25	2.57	2.57	1	1	1	1	0	0
3	3	NO	12	Not Hispanic or Latino	WHITE	F	Spring	20-24h	9	1.22	2.77	6.53	6.67	0	1.22	1.22	1	1	1	1	0	0
3	3	NO	5	Not Hispanic or Latino	WHITE	M	Spring	20-24h	9	1.67	3.35	4.12	4.58	0	1.67	1.67	1	1	1	1	0	0
3	3	NO	16	Not Hispanic or Latino	WHITE	F	Spring	20-24h	9	1.28	3.37	4.5	6.22	0	1.28	1.28	1	1	1	1	0	0
5	4	YES	7	Hispanic or Latino	UNKNOWN	M	Spring	20-24h	9	3.98	4.75	5.98	6.18	0.02	3.98	3.98	1	1	1	1	0	0
2	2	NO	6	Not Hispanic or Latino	WHITE	F	Spring	20-24h	9	0.57	0.73	2.78	2.83	0.13	0.57	0.57	1	1	1	1	0	0
5	4	YES	1	Not Hispanic or Latino	WHITE	M	Spring	20-24h	9	2.52	2.52	2.52	2.524	0.53	2.52	2.52	0	0	0	0	1	0
4	4	NO	12	Not Hispanic or Latino	BLACK OR AFRICAN AMERICAN	M	Spring	20-24h	9	3.37	3.37	3.37	3.374	0	3.37	3.37	0	0	0	0	1	0
5	5	NO	2	Not Hispanic or Latino	BLACK OR AFRICAN AMERICAN	F	Spring	20-24h	9	4.2	5.57	6.87	6.97	0	4.2	4.2	1	1	1	1	0	0
5	5	NO	2	Not Hispanic or Latino	OTHER	F	Spring	20-24h	9	2.47	2.47	2.47	2.474	0.43	2.47	2.47	0	0	0	0	1	0
3	2	YES	3	Not Hispanic or Latino	BLACK OR AFRICAN AMERICAN	M	Spring	20-24h	9	0.83	1.27	1.55	2.02	0	0.83	0.83	1	1	1	1	0	0
4	4	NO	6	Other	OTHER	M	Spring	20-24h	9	4.4	4.83	5.43	5.5	0	4.4	4.4	1	1	1	1	0	0
5	5	NO	1	Not Hispanic or Latino	BLACK OR AFRICAN AMERICAN	M	Spring	0-4h	8	5.22	5.22	5.22	5.224	0.28	5.22	5.22	0	0	0	0	1	0
3	3	NO	0	Not Hispanic or Latino	WHITE	M	Spring	0-4h	8	2.52	3.08	3.78	5.02	1.2	2.52	2.52	1	1	1	1	0	0
5	5	NO	2	Not Hispanic or Latino	WHITE	F	Spring	0-4h	8	4.95	4.95	4.95	4.954	0	4.95	4.95	0	0	0	0	1	0
3	3	NO	8	Not Hispanic or Latino	OTHER	F	Spring	0-4h	8	0.9	2.97	3.2	3.5	0.92	0.9	0.9	1	1	1	1	0	0
3	3	NO	4	Not Hispanic or Latino	WHITE	M	Spring	0-4h	8	0.02	2.27	6	6.23	0	0.02	0.02	1	1	1	1	0	0
2	2	NO	2	Not Hispanic or Latino	WHITE	F	Spring	0-4h	8	0.4	0.7	4.55	5.58	0	0.4	0.4	1	1	1	1	0	0
5	5	NO	4	Not Hispanic or Latino	WHITE	M	Spring	0-4h	8	3.83	5.08	5.2	5.47	2.97	3.83	3.83	1	1	1	1	0	0
5	4	YES	7	Not Hispanic or Latino	BLACK OR AFRICAN AMERICAN	M	Spring	0-4h	8	4.85	4.85	4.85	4.854	0.32	4.85	4.85	0	0	0	0	1	0
4	4	NO	8	Not Hispanic or Latino	BLACK OR AFRICAN AMERICAN	F	Spring	0-4h	8	5.08	5.08	5.08	5.084	0.5	5.08	5.08	0	0	0	0	1	0
5	5	NO	3	Not Hispanic or Latino	BLACK OR AFRICAN AMERICAN	M	Spring	0-4h	8	5.22	5.22	5.22	5.224	0.3	5.22	5.22	0	0	0	0	1	0
2	2	NO	1	Not Hispanic or Latino	BLACK OR AFRICAN AMERICAN	M	Spring	0-4h	8	0.73	1.03	2.53	2.72	0	0.73	0.73	1	1	1	1	0	0
5	5	NO	4	Not Hispanic or Latino	BLACK OR AFRICAN AMERICAN	M	Spring	0-4h	8	5.23	5.23	5.23	5.234	0.32	5.23	5.23	0	0	0	0	1	0
4	4	NO	16	Not Hispanic or Latino	BLACK OR AFRICAN AMERICAN	F	Spring	0-4h	7	4.93	4.93	4.93	4.934	0.02	4.93	4.93	0	0	0	0	1	0
3	3	NO	9	Not Hispanic or Latino	WHITE	F	Spring	0-4h	7	1.63	2.25	4.08	5.4	0	1.63	1.63	1	1	1	1	0	0
5	5	NO	3	Not Hispanic or Latino	BLACK OR AFRICAN AMERICAN	F	Spring	0-4h	7	4.28	4.87	6.25	6.58	2.65	4.28	4.28	1	1	1	1	0	0
4	4	NO	6	Not Hispanic or Latino	BLACK OR AFRICAN AMERICAN	M	Spring	0-4h	7	5.13	5.13	5.13	5.134	1.7	5.13	5.13	0	0	0	0	1	0
2	2	NO	16	Not Hispanic or Latino	OTHER	F	Spring	0-4h	7	0.27	0.45	8.78	9.08	0	0.27	0.27	1	1	1	1	0	0
5	5	NO	2	Hispanic or Latino	UNKNOWN	F	Spring	0-4h	7	4.32	4.88	5	5.42	0	4.32	4.32	1	1	1	1	0	0
3	3	NO	13	Not Hispanic or Latino	WHITE	F	Spring	0-4h	6	1.27	1.85	3.12	3.4	0	1.27	1.27	1	1	1	1	0	0
5	5	NO	2	Not Hispanic or Latino	BLACK OR AFRICAN AMERICAN	M	Spring	0-4h	6	4.05	5.45	5.88	6.08	0	4.05	4.05	1	1	1	1	0	0
5	5	NO	1	Not Hispanic or Latino	WHITE	F	Spring	0-4h	6	4.1	4.83	5.85	6.07	1.62	4.1	4.1	1	1	1	1	0	0
4	3	YES	5	Not Hispanic or Latino	WHITE	M	Spring	0-4h	6	4.18	4.48	8.42	8.87	0	4.18	4.18	1	1	1	1	0	0
5	5	NO	2	Hispanic or Latino	UNKNOWN	M	Spring	0-4h	6	4.15	4.38	4.6	5.1	0	4.15	4.15	1	1	1	1	0	0
3	3	NO	0	Not Hispanic or Latino	BLACK OR AFRICAN AMERICAN	F	Spring	0-4h	6	1.22	2.22	3.43	3.57	0.25	1.22	1.22	1	1	1	1	0	0
4	4	NO	6	Not Hispanic or Latino	OTHER	F	Spring	0-4h	3	3.75	3.75	3.75	3.77	0	3.75	3.75	0	0	0	0	1	0
3	3	NO	1	Not Hispanic or Latino	WHITE	M	Spring	0-4h	3	0.43	0.48	1.2	2.53	0.25	0.43	0.43	1	1	1	1	0	0
3	3	NO	0	Not Hispanic or Latino	BLACK OR AFRICAN AMERICAN	M	Spring	0-4h	3	0.3	0.85	0.95	1.03	0.32	0.3	0.3	1	1	1	1	0	0
5	5	NO	0	Not Hispanic or Latino	OTHER	F	Spring	0-4h	3	1.83	1.83	1.83	1.834	0.47	1.83	1.83	0	0	0	0	1	0
4	4	NO	6	Not Hispanic or Latino	OTHER	F	Spring	0-4h	3	3.32	3.45	5.02	5.48	0.2	3.32	3.32	1	1	1	1	0	0
3	3	NO	0	Not Hispanic or Latino	BLACK OR AFRICAN AMERICAN	M	Spring	4-8h	3	0.3	0.98	2.4	3.08	0.02	0.3	0.3	1	1	1	1	0	0
3	3	NO	11	Not Hispanic or Latino	WHITE	F	Spring	4-8h	3	0.12	0.58	2.85	3.17	0.12	0.12	0.12	1	1	1	1	0	0
2	2	NO	1	Not Hispanic or Latino	WHITE	F	Spring	4-8h	3	0.32	0.73	3.65	5.63	0.42	0.32	0.32	1	1	1	1	0	0
4	4	NO	1	Not Hispanic or Latino	WHITE	F	Spring	4-8h	3	1.93	2.47	3.1	3.28	0.9	1.93	1.93	1	1	1	1	0	0
2	2	NO	1	Not Hispanic or Latino	WHITE	F	Spring	4-8h	3	0.22	0.25	3.47	6.97	0	0.22	0.22	1	1	1	1	0	0
4	4	NO	7	Not Hispanic or Latino	BLACK OR AFRICAN AMERICAN	F	Spring	4-8h	3	2.17	2.75	2.93	3.1	1.02	2.17	2.17	1	1	1	1	0	0
4	5	YES	16	Not Hispanic or Latino	BLACK OR AFRICAN AMERICAN	F	Spring	4-8h	4	1.15	2.2	2.57	2.83	1.15	1.15	1.15	1	1	1	1	0	0
3	4	YES	2	Not Hispanic or Latino	OTHER	F	Spring	4-8h	4	0.23	0.3	0.52	1.33	0	0.23	0.23	1	1	1	1	0	0
4	4	NO	6	Not Hispanic or Latino	WHITE	F	Spring	4-8h	3	0.42	1.68	2.08	2.22	0.43	0.42	0.42	1	1	1	1	0	0
3	3	NO	17	Not Hispanic or Latino	WHITE	F	Spring	4-8h	3	0.1	0.2	6.12	6.37	0	0.1	0.1	1	1	1	1	0	0
5	5	NO	10	Not Hispanic or Latino	BLACK OR AFRICAN AMERICAN	M	Spring	4-8h	3	0.85	1.73	2.07	2.15	0.48	0.85	0.85	1	1	1	1	0	0
5	5	NO	2	Not Hispanic or Latino	WHITE	F	Spring	4-8h	3	0.95	1.52	1.63	1.85	0.27	0.95	0.95	1	1	1	1	0	0
4	4	NO	4	Not Hispanic or Latino	BLACK OR AFRICAN AMERICAN	M	Spring	8-12h	4	0.82	0.822	1.23	1.68	0	0.82	0.82	1	1	1	1	0	0
4	4	NO	17	Hispanic or Latino	UNKNOWN	F	Spring	8-12h	4	0.27	0.28	2.58	3.03	0	0.27	0.27	1	1	1	1	0	0
3	3	NO	12	Not Hispanic or Latino	WHITE	M	Spring	8-12h	4	0.23	0.28	3.58	3.85	0	0.23	0.23	1	1	1	1	0	0
5	5	NO	17	Not Hispanic or Latino	BLACK OR AFRICAN AMERICAN	M	Spring	8-12h	4	0.35	0.37	0.65	0.88	0.1	0.35	0.35	1	1	1	1	0	0
4	4	NO	1	Not Hispanic or Latino	OTHER	F	Spring	8-12h	4	0.4	1.32	1.65	1.92	0.2	0.4	0.4	1	1	1	1	0	0
5	5	NO	3	Not Hispanic or Latino	BLACK OR AFRICAN AMERICAN	F	Spring	8-12h	4	0.35	0.8	1.48	1.63	0.38	0.35	0.35	1	1	1	1	0	0
5	5	NO	4	Not Hispanic or Latino	BLACK OR AFRICAN AMERICAN	F	Spring	8-12h	4	0.67	1.23	1.68	1.82	0.22	0.67	0.67	1	1	1	1	0	0
4	4	NO	13	Not Hispanic or Latino	BLACK OR AFRICAN AMERICAN	M	Spring	8-12h	4	0.33	0.43	1.68	1.83	0.15	0.33	0.33	1	1	1	1	0	0
5	5	NO	8	Not Hispanic or Latino	BLACK OR AFRICAN AMERICAN	M	Spring	8-12h	4	1	1.33	1.63	1.82	0.15	1	1	1	1	1	1	0	0
5	5	NO	2	Hispanic or Latino	UNKNOWN	F	Spring	4-8h	4	1.07	1.4	2.45	2.82	0.4	1.07	1.07	1	1	1	1	0	0
4	4	NO	6	Not Hispanic or Latino	WHITE	M	Spring	8-12h	5	0.35	0.7	1.02	2.23	0.2	0.35	0.35	1	1	1	1	0	0
3	3	NO	10	Not Hispanic or Latino	OTHER	M	Spring	8-12h	5	0.17	0.172	2.43	2.62	0	0.17	0.17	1	1	1	1	0	0
5	5	NO	5	Hispanic or Latino	BLACK OR AFRICAN AMERICAN	F	Spring	8-12h	5	0.23	0.62	1.25	1.48	0.23	0.23	0.23	1	1	1	1	0	0
5	5	NO	2	Hispanic or Latino	UNKNOWN	M	Spring	8-12h	5	0.42	0.9	1.43	2.45	0.48	0.42	0.42	1	1	1	1	0	0
3	3	NO	11	Not Hispanic or Latino	OTHER	M	Spring	8-12h	5	0.27	0.33	2.6	2.78	0.12	0.27	0.27	1	1	1	1	0	0
5	5	NO	1	Other	OTHER	F	Spring	8-12h	5	0.38	0.88	1.47	1.93	0.12	0.38	0.38	1	1	1	1	0	0
5	5	NO	9	Not Hispanic or Latino	BLACK OR AFRICAN AMERICAN	M	Spring	8-12h	5	1.15	1.17	2.87	3.02	1.23	1.15	1.15	1	1	1	1	0	0
5	5	NO	8	Not Hispanic or Latino	BLACK OR AFRICAN AMERICAN	M	Spring	8-12h	5	0.37	0.77	1.43	1.63	0.1	0.37	0.37	1	1	1	1	0	0
5	5	NO	0	Not Hispanic or Latino	OTHER	M	Spring	8-12h	5	0.3	0.92	1.23	1.33	0.3	0.3	0.3	1	1	1	1	0	0
3	3	NO	5	Not Hispanic or Latino	WHITE	M	Spring	8-12h	5	0.28	0.3	1.88	2.08	0.13	0.28	0.28	1	1	1	1	0	0
4	4	NO	6	Not Hispanic or Latino	WHITE	F	Spring	8-12h	5	0.43	0.87	1.28	2.35	0.43	0.43	0.43	1	1	1	1	0	0
4	4	NO	9	Not Hispanic or Latino	BLACK OR AFRICAN AMERICAN	M	Spring	8-12h	5	0.4	0.83	1.15	1.32	0.13	0.4	0.4	1	1	1	1	0	0
2	2	NO	16	Not Hispanic or Latino	BLACK OR AFRICAN AMERICAN	F	Spring	8-12h	6	0.22	0.9	2.8	2.9	0.02	0.22	0.22	1	1	1	1	0	0
4	4	NO	15	Not Hispanic or Latino	WHITE	M	Spring	8-12h	6	0.93	0.932	3.63	3.82	1.02	0.93	0.93	1	1	1	1	0	0
3	3	NO	0	Not Hispanic or Latino	WHITE	F	Spring	8-12h	6	0.75	0.78	1.7	1.85	0.35	0.75	0.75	1	1	1	1	0	0
3	3	NO	5	Not Hispanic or Latino	BLACK OR AFRICAN AMERICAN	F	Spring	8-12h	6	0.43	1.08	1.97	2.37	0.2	0.43	0.43	1	1	1	1	0	0
5	5	NO	2	Not Hispanic or Latino	BLACK OR AFRICAN AMERICAN	F	Spring	8-12h	6	1.05	1.13	1.95	2.22	1.53	1.05	1.05	1	1	1	1	0	0
5	5	NO	6	Not Hispanic or Latino	BLACK OR AFRICAN AMERICAN	F	Spring	8-12h	6	0.67	0.68	1.58	2.28	1.35	0.67	0.67	1	1	1	1	0	0
4	4	NO	15	Not Hispanic or Latino	BLACK OR AFRICAN AMERICAN	M	Spring	8-12h	6	0.08	0.88	1.42	2.67	0.2	0.08	0.08	1	1	1	1	0	0
3	3	NO	3	Not Hispanic or Latino	WHITE	F	Spring	8-12h	6	0.48	0.52	1.12	1.47	0.93	0.48	0.48	1	1	1	1	0	0
5	5	NO	7	Not Hispanic or Latino	BLACK OR AFRICAN AMERICAN	M	Spring	8-12h	6	1.1	1.17	1.85	1.97	1.18	1.1	1.1	1	1	1	1	0	0
3	3	NO	6	Not Hispanic or Latino	BLACK OR AFRICAN AMERICAN	F	Spring	8-12h	6	0.68	0.7	2.98	3.55	1.03	0.68	0.68	1	1	1	1	0	0
5	5	NO	4	Not Hispanic or Latino	BLACK OR AFRICAN AMERICAN	M	Spring	8-12h	6	0.67	0.68	1.5	2.3	1.37	0.67	0.67	1	1	1	1	0	0
5	5	NO	18	Not Hispanic or Latino	WHITE	M	Spring	8-12h	6	0.93	0.95	1.43	1.98	1.03	0.93	0.93	1	1	1	1	0	0
3	3	NO	14	Not Hispanic or Latino	WHITE	F	Spring	8-12h	6	0.3	0.33	1.57	1.73	0.18	0.3	0.3	1	1	1	1	0	0
5	5	NO	5	Hispanic or Latino	UNKNOWN	F	Spring	8-12h	6	0.87	1.18	1.72	2.12	1.37	0.87	0.87	1	1	1	1	0	0
3	3	NO	6	Not Hispanic or Latino	WHITE	M	Spring	8-12h	6	0.32	0.4	2.77	3	0	0.32	0.32	1	1	1	1	0	0
4	5	YES	2	Not Hispanic or Latino	BLACK OR AFRICAN AMERICAN	F	Spring	8-12h	6	0.88	1.37	2.28	2.78	0.52	0.88	0.88	1	1	1	1	0	0
4	3	YES	0	Not Hispanic or Latino	WHITE	M	Spring	8-12h	6	0.68	1.15	2.7	2.88	0	0.68	0.68	1	1	1	1	0	0
5	5	NO	6	Not Hispanic or Latino	WHITE	F	Spring	8-12h	6	0.72	1.3	2.33	2.38	0.43	0.72	0.72	1	1	1	1	0	0
2	2	NO	16	Not Hispanic or Latino	WHITE	M	Spring	8-12h	6	0.23	0.232	2.37	2.95	0.13	0.23	0.23	1	1	1	1	0	0
5	5	NO	13	Not Hispanic or Latino	BLACK OR AFRICAN AMERICAN	F	Spring	8-12h	6	0.73	1.3	2.13	2.4	0.88	0.73	0.73	1	1	1	1	0	0
3	3	NO	0	Not Hispanic or Latino	BLACK OR AFRICAN AMERICAN	F	Spring	8-12h	6	0.35	0.83	3.73	4.15	0	0.35	0.35	1	1	1	1	0	0
2	2	NO	0	Not Hispanic or Latino	WHITE	F	Spring	8-12h	6	0.2	0.3	3.55	4.72	0.53	0.2	0.2	1	1	1	1	0	0
5	5	NO	4	Not Hispanic or Latino	WHITE	M	Spring	8-12h	6	0.67	1.43	2.78	3.15	0.95	0.67	0.67	1	1	1	1	0	0
4	4	NO	9	Not Hispanic or Latino	WHITE	F	Spring	8-12h	6	0.6	1.45	2.98	3.08	0.37	0.6	0.6	1	1	1	1	0	0
5	4	YES	1	Not Hispanic or Latino	BLACK OR AFRICAN AMERICAN	M	Spring	8-12h	6	0.95	1.83	2.6	2.72	0.97	0.95	0.95	1	1	1	1	0	0
4	4	NO	2	Not Hispanic or Latino	BLACK OR AFRICAN AMERICAN	F	Spring	12-16h	6	0.62	1.65	3.38	3.87	0.02	0.62	0.62	1	1	1	1	0	0
3	3	NO	2	Not Hispanic or Latino	OTHER	M	Spring	12-16h	6	0.37	0.43	2.92	3.37	0.22	0.37	0.37	1	1	1	1	0	0
2	2	NO	0	Not Hispanic or Latino	WHITE	M	Spring	12-16h	6	0.27	1.1	2.17	2.42	0.28	0.27	0.27	1	1	1	1	0	0
5	5	NO	14	Not Hispanic or Latino	WHITE	F	Spring	12-16h	6	0.55	1.52	1.77	2.73	0.45	0.55	0.55	1	1	1	1	0	0
3	3	NO	5	Not Hispanic or Latino	WHITE	M	Spring	12-16h	6	1.13	1.28	2.32	2.48	0.52	1.13	1.13	1	1	1	1	0	0
2	2	NO	9	Not Hispanic or Latino	WHITE	M	Spring	12-16h	6	0.13	0.28	2.98	3.28	0.17	0.13	0.13	1	1	1	1	0	0
4	4	NO	9	Not Hispanic or Latino	OTHER	M	Spring	12-16h	6	0.75	1.38	3.2	3.73	0.68	0.75	0.75	1	1	1	1	0	0
4	4	NO	3	Not Hispanic or Latino	WHITE	F	Spring	12-16h	6	1.13	1.45	3.15	3.25	1.15	1.13	1.13	1	1	1	1	0	0
3	3	NO	1	Not Hispanic or Latino	WHITE	M	Spring	12-16h	6	0.25	0.3	1.65	1.78	0	0.25	0.25	1	1	1	1	0	0
4	4	NO	16	Not Hispanic or Latino	BLACK OR AFRICAN AMERICAN	M	Spring	12-16h	6	0.68	0.7	1.28	1.8	0.73	0.68	0.68	1	1	1	1	0	0
2	2	NO	17	Not Hispanic or Latino	WHITE	M	Spring	12-16h	6	0.17	0.23	4.63	4.9	0.25	0.17	0.17	1	1	1	1	0	0
3	3	NO	7	Not Hispanic or Latino	WHITE	M	Spring	12-16h	6	1.25	1.33	2.72	2.83	0.5	1.25	1.25	1	1	1	1	0	0
2	2	NO	12	Not Hispanic or Latino	WHITE	F	Spring	12-16h	6	0.27	0.35	2.2	2.48	0.13	0.27	0.27	1	1	1	1	0	0
3	3	NO	7	Not Hispanic or Latino	WHITE	F	Spring	12-16h	6	0.48	0.58	5.13	5.5	0.3	0.48	0.48	1	1	1	1	0	0
5	5	NO	0	Not Hispanic or Latino	WHITE	F	Spring	12-16h	6	1.07	1.75	2.53	2.62	1.08	1.07	1.07	1	1	1	1	0	0
2	2	NO	14	Not Hispanic or Latino	WHITE	F	Spring	12-16h	6	0.02	0.03	3.12	4.15	0	0.02	0.02	1	1	1	1	0	0
4	4	NO	0	Not Hispanic or Latino	BLACK OR AFRICAN AMERICAN	M	Spring	12-16h	6	0.98	2	3.72	3.88	1.08	0.98	0.98	1	1	1	1	0	0
4	4	NO	1	Hispanic or Latino	BLACK OR AFRICAN AMERICAN	F	Spring	12-16h	6	1	2.03	2.38	2.5	1.07	1	1	1	1	1	1	0	0
3	3	NO	10	Not Hispanic or Latino	WHITE	F	Spring	12-16h	6	0.73	1.17	3.15	3.47	0.23	0.73	0.73	1	1	1	1	0	0
5	5	NO	1	Not Hispanic or Latino	BLACK OR AFRICAN AMERICAN	M	Spring	12-16h	6	1.35	1.88	3.02	3.05	0.28	1.35	1.35	1	1	1	1	0	0
2	2	NO	13	Not Hispanic or Latino	WHITE	F	Spring	12-16h	6	0.47	0.55	2.47	2.53	0.2	0.47	0.47	1	1	1	1	0	0
4	4	NO	8	Not Hispanic or Latino	BLACK OR AFRICAN AMERICAN	F	Spring	12-16h	6	1	1.82	3.38	4.83	0.57	1	1	1	1	1	1	0	0
4	4	NO	6	Not Hispanic or Latino	BLACK OR AFRICAN AMERICAN	M	Spring	12-16h	6	1.02	1.83	3.42	3.75	0.58	1.02	1.02	1	1	1	1	0	0
3	3	NO	8	Not Hispanic or Latino	WHITE	M	Spring	12-16h	6	0.63	0.75	1.95	2.1	0.23	0.63	0.63	1	1	1	1	0	0
5	5	NO	3	Not Hispanic or Latino	BLACK OR AFRICAN AMERICAN	M	Spring	12-16h	6	1.75	1.75	1.75	1.754	0	1.75	1.75	0	0	0	0	1	0
2	2	NO	10	Not Hispanic or Latino	WHITE	F	Spring	12-16h	6	0.13	0.17	1.98	3.63	0	0.13	0.13	1	1	1	1	0	0
3	3	NO	6	Not Hispanic or Latino	WHITE	M	Spring	12-16h	6	0.52	0.57	2.5	4.4	0	0.52	0.52	1	1	1	1	0	0
5	5	NO	2	Not Hispanic or Latino	BLACK OR AFRICAN AMERICAN	M	Spring	12-16h	8	0.6	2.35	3.35	3.45	0	0.6	0.6	1	1	1	1	0	0
2	2	NO	13	Not Hispanic or Latino	WHITE	M	Spring	12-16h	8	0.53	0.62	2.43	2.82	0.25	0.53	0.53	1	1	1	1	0	0
3	3	NO	11	Not Hispanic or Latino	WHITE	F	Spring	12-16h	8	0.23	0.27	1.33	1.6	0.63	0.23	0.23	1	1	1	1	0	0
4	4	NO	0	Not Hispanic or Latino	WHITE	M	Spring	12-16h	8	0.93	2.13	2.9	3.32	0	0.93	0.93	1	1	1	1	0	0
5	5	NO	7	Not Hispanic or Latino	BLACK OR AFRICAN AMERICAN	F	Spring	12-16h	8	0.32	2.17	3.47	4.15	0.17	0.32	0.32	1	1	1	1	0	0
5	4	YES	22	Not Hispanic or Latino	BLACK OR AFRICAN AMERICAN	F	Spring	12-16h	8	0.63	2.37	3.28	3.48	0	0.63	0.63	1	1	1	1	0	0
3	3	NO	12	Hispanic or Latino	UNKNOWN	M	Spring	12-16h	8	0.27	0.3	3.17	3.4	0.43	0.27	0.27	1	1	1	1	0	0
4	4	NO	9	Not Hispanic or Latino	WHITE	M	Spring	12-16h	8	0.78	1.07	2.47	2.58	0.95	0.78	0.78	1	1	1	1	0	0
5	5	NO	3	Not Hispanic or Latino	BLACK OR AFRICAN AMERICAN	M	Spring	12-16h	8	0.35	2.2	3.58	4.18	0.2	0.35	0.35	1	1	1	1	0	0
2	2	NO	13	Not Hispanic or Latino	WHITE	F	Spring	12-16h	8	0.57	0.6	2.35	3.58	0	0.57	0.57	1	1	1	1	0	0
5	5	NO	2	Not Hispanic or Latino	BLACK OR AFRICAN AMERICAN	F	Spring	12-16h	8	1.13	2.33	2.52	2.55	0	1.13	1.13	1	1	1	1	0	0
3	3	NO	18	Not Hispanic or Latino	BLACK OR AFRICAN AMERICAN	M	Spring	12-16h	8	0.37	0.47	3.13	3.48	0.22	0.37	0.37	1	1	1	1	0	0
2	3	YES	25	Hispanic or Latino	WHITE	F	Spring	12-16h	8	0.2	0.3	1.9	2.2	0	0.2	0.2	1	1	1	1	0	0
4	4	NO	13	Not Hispanic or Latino	WHITE	M	Spring	12-16h	8	0.65	0.87	3.07	3.35	0.78	0.65	0.65	1	1	1	1	0	0
4	3	YES	1	Not Hispanic or Latino	BLACK OR AFRICAN AMERICAN	F	Spring	12-16h	8	0.38	0.55	5.13	5.48	0.23	0.38	0.38	1	1	1	1	0	0
4	4	NO	11	Not Hispanic or Latino	WHITE	M	Spring	12-16h	8	0.93	1.63	1.85	2.13	0.2	0.93	0.93	1	1	1	1	0	0
2	3	YES	18	Not Hispanic or Latino	WHITE	M	Spring	12-16h	8	0.13	0.15	2.45	3.33	0.18	0.13	0.13	1	1	1	1	0	0
5	5	NO	2	Not Hispanic or Latino	BLACK OR AFRICAN AMERICAN	M	Spring	12-16h	8	1	1.23	2.98	3.05	0.27	1	1	1	1	1	1	0	0
4	4	NO	16	Not Hispanic or Latino	WHITE	M	Spring	12-16h	8	0.77	0.772	1.33	1.65	0.25	0.77	0.77	1	1	1	1	0	0
4	4	NO	6	Not Hispanic or Latino	OTHER	M	Spring	12-16h	8	1.15	1.22	1.37	1.58	0.22	1.15	1.15	1	1	1	1	0	0
4	4	NO	15	Not Hispanic or Latino	WHITE	F	Spring	12-16h	8	0.33	0.33	0.33	0.334	0.17	0.33	0.33	0	0	0	0	0	1
5	5	NO	1	Not Hispanic or Latino	BLACK OR AFRICAN AMERICAN	M	Spring	12-16h	8	0.97	1.2	2.43	3.03	0.23	0.97	0.97	1	1	1	1	0	0
3	3	NO	14	Not Hispanic or Latino	WHITE	F	Spring	12-16h	8	0.47	1.92	6.28	7.42	0.13	0.47	0.47	1	1	1	1	0	0
4	4	NO	5	Not Hispanic or Latino	WHITE	M	Spring	12-16h	8	1.03	1.43	1.63	1.7	0	1.03	1.03	1	1	1	1	0	0
3	3	NO	15	Not Hispanic or Latino	WHITE	F	Spring	12-16h	8	0.3	0.4	3.33	3.38	0.22	0.3	0.3	1	1	1	1	0	0
5	4	YES	5	Not Hispanic or Latino	OTHER	M	Spring	12-16h	8	0.83	1.53	2.08	2.18	0.83	0.83	0.83	1	1	1	1	0	0
5	5	NO	15	Not Hispanic or Latino	BLACK OR AFRICAN AMERICAN	F	Spring	16-20h	8	0.55	0.58	0.87	1.02	0	0.55	0.55	1	1	1	1	0	0
4	2	YES	11	Not Hispanic or Latino	WHITE	M	Spring	16-20h	8	0.33	0.48	4.58	5.53	0	0.33	0.33	1	1	1	1	0	0
3	3	NO	1	Not Hispanic or Latino	OTHER	F	Spring	16-20h	8	0.05	0.07	0.87	4.62	0	0.05	0.05	1	1	1	1	0	0
2	2	NO	13	Not Hispanic or Latino	WHITE	F	Spring	16-20h	8	0.12	0.15	3.15	3.57	0.45	0.12	0.12	1	1	1	1	0	0
4	4	NO	2	Not Hispanic or Latino	WHITE	F	Spring	16-20h	8	0.2	0.37	1.97	2.03	0.18	0.2	0.2	1	1	1	1	0	0
4	4	NO	6	Not Hispanic or Latino	BLACK OR AFRICAN AMERICAN	F	Spring	16-20h	8	0.55	0.78	1.67	1.7	0.2	0.55	0.55	1	1	1	1	0	0
2	2	NO	19	Not Hispanic or Latino	OTHER	F	Spring	16-20h	10	0.17	0.18	3.97	5.6	0	0.17	0.17	1	1	1	1	0	0
4	3	YES	3	Not Hispanic or Latino	WHITE	M	Spring	16-20h	10	0.47	0.82	2.2	3.67	0.7	0.47	0.47	1	1	1	1	0	0
3	3	NO	9	Hispanic or Latino	WHITE	F	Spring	16-20h	10	0.45	0.48	1.03	1.23	0.62	0.45	0.45	1	1	1	1	0	0
3	3	NO	0	Not Hispanic or Latino	BLACK OR AFRICAN AMERICAN	F	Spring	16-20h	10	0.68	0.73	1.57	1.88	0.43	0.68	0.68	1	1	1	1	0	0
4	4	NO	9	Not Hispanic or Latino	OTHER	F	Spring	16-20h	10	0.47	0.65	1.22	1.62	0.33	0.47	0.47	1	1	1	1	0	0
2	2	NO	1	Other	OTHER	M	Spring	16-20h	10	0.02	0.27	6.95	7.28	0	0.02	0.02	1	1	1	1	0	0
3	4	YES	0	Not Hispanic or Latino	BLACK OR AFRICAN AMERICAN	F	Spring	16-20h	10	1.22	1.3	4.82	5.23	0	1.22	1.22	1	1	1	1	0	0
2	2	NO	21	Not Hispanic or Latino	BLACK OR AFRICAN AMERICAN	M	Spring	16-20h	10	0.32	0.52	6.53	6.82	0	0.32	0.32	1	1	1	1	0	0
4	4	NO	7	Not Hispanic or Latino	WHITE	M	Spring	16-20h	10	0.12	0.13	2.12	2.35	0.18	0.12	0.12	1	1	1	1	0	0
2	2	NO	18	Not Hispanic or Latino	WHITE	M	Spring	16-20h	10	0.1	0.2	4.1	4.53	0	0.1	0.1	1	1	1	1	0	0
2	2	NO	10	Not Hispanic or Latino	BLACK OR AFRICAN AMERICAN	M	Spring	16-20h	10	0.42	0.48	1.97	2.87	0.47	0.42	0.42	1	1	1	1	0	0
4	3	YES	13	Hispanic or Latino	UNKNOWN	M	Spring	16-20h	10	0.68	0.88	2.92	3.27	0.15	0.68	0.68	1	1	1	1	0	0
4	4	NO	2	Not Hispanic or Latino	WHITE	F	Spring	16-20h	10	0.55	0.8	2.25	2.77	0.37	0.55	0.55	1	1	1	1	0	0
2	2	NO	4	Not Hispanic or Latino	WHITE	F	Spring	16-20h	10	0.48	0.52	4.47	7.03	0.48	0.48	0.48	1	1	1	1	0	0
2	2	NO	12	Not Hispanic or Latino	WHITE	F	Spring	16-20h	10	0.62	0.67	2.75	4.82	0	0.62	0.62	1	1	1	1	0	0
4	4	NO	13	Unknown	OTHER	M	Spring	16-20h	10	0.22	0.52	1.7	1.85	0.32	0.22	0.22	1	1	1	1	0	0
4	4	NO	1	Unknown	OTHER	M	Spring	16-20h	10	0.55	0.63	1.22	1.75	0.22	0.55	0.55	1	1	1	1	0	0
1	1	NO	3	Not Hispanic or Latino	WHITE	F	Spring	16-20h	10	0.02	0.022	0.97	3.28	0	0.02	0.02	1	1	1	1	0	0
3	3	NO	19	Not Hispanic or Latino	BLACK OR AFRICAN AMERICAN	M	Spring	16-20h	10	0.92	0.98	3.4	3.62	1.4	0.92	0.92	1	1	1	1	0	0
3	2	YES	15	Not Hispanic or Latino	WHITE	M	Spring	16-20h	10	1.73	2	3.82	4.25	0	1.73	1.73	1	1	1	1	0	0
2	2	NO	14	Hispanic or Latino	WHITE	F	Spring	16-20h	9	0.001	0.1	1.87	3.8	0	0.001	0.001	1	1	1	1	0	0
4	4	NO	7	Not Hispanic or Latino	BLACK OR AFRICAN AMERICAN	M	Spring	16-20h	9	0.32	0.33	0.93	1.35	0.17	0.32	0.32	1	1	1	1	0	0
3	4	YES	16	Not Hispanic or Latino	WHITE	F	Spring	16-20h	9	0.52	0.7	4.17	5	0.57	0.52	0.52	1	1	1	1	0	0
5	5	NO	6	Not Hispanic or Latino	UNKNOWN	F	Spring	16-20h	9	0.5	0.77	1.12	1.43	0	0.5	0.5	1	1	1	1	0	0
4	4	NO	1	Not Hispanic or Latino	WHITE	M	Spring	16-20h	9	0.25	0.33	2.12	2.37	0.27	0.25	0.25	1	1	1	1	0	0
5	5	NO	5	Not Hispanic or Latino	BLACK OR AFRICAN AMERICAN	M	Spring	16-20h	9	0.83	0.9	1.13	1.42	0.78	0.83	0.83	1	1	1	1	0	0
5	5	NO	1	Not Hispanic or Latino	ASIAN	M	Spring	16-20h	9	0.72	1.02	1.42	1.92	0.73	0.72	0.72	1	1	1	1	0	0
2	2	NO	15	Not Hispanic or Latino	WHITE	F	Spring	16-20h	9	0.53	0.532	1.03	2.28	0	0.53	0.53	1	1	1	1	0	0
2	2	NO	0	Not Hispanic or Latino	WHITE	M	Spring	16-20h	9	0.48	0.53	3.68	4.05	0	0.48	0.48	1	1	1	1	0	0
2	2	NO	11	Not Hispanic or Latino	WHITE	M	Spring	16-20h	9	0.28	1	5.88	5.92	0	0.28	0.28	1	1	1	1	0	0
5	5	NO	1	Not Hispanic or Latino	ASIAN	M	Spring	16-20h	9	0.78	1	3.73	4.02	0	0.78	0.78	1	1	1	1	0	0
3	3	NO	0	Hispanic or Latino	UNKNOWN	F	Spring	16-20h	9	1.77	2.37	2.88	3.37	0.48	1.77	1.77	1	1	1	1	0	0
4	3	YES	18	Not Hispanic or Latino	WHITE	F	Spring	16-20h	9	0.33	0.45	3.95	4.02	0.38	0.33	0.33	1	1	1	1	0	0
3	3	NO	9	Not Hispanic or Latino	ASIAN	M	Spring	16-20h	9	0.28	0.95	2.82	5.75	0.4	0.28	0.28	1	1	1	1	0	0
4	4	NO	5	Not Hispanic or Latino	WHITE	F	Spring	16-20h	9	0.27	0.57	2.22	2.78	0.52	0.27	0.27	1	1	1	1	0	0
4	4	NO	5	Not Hispanic or Latino	OTHER	M	Spring	16-20h	9	0.25	0.75	1.68	1.97	0.42	0.25	0.25	1	1	1	1	0	0
4	4	NO	12	Not Hispanic or Latino	BLACK OR AFRICAN AMERICAN	F	Spring	16-20h	9	0.32	0.9	1.9	2	0.22	0.32	0.32	1	1	1	1	0	0
3	3	NO	0	Not Hispanic or Latino	WHITE	M	Spring	16-20h	9	2.3	2.3	2.3	2.304	0	2.3	2.3	0	0	0	0	1	0
2	2	NO	10	Hispanic or Latino	UNKNOWN	M	Spring	16-20h	9	0.27	0.28	1.57	1.88	0	0.27	0.27	1	1	1	1	0	0
3	3	NO	17	Not Hispanic or Latino	WHITE	F	Spring	16-20h	9	2.42	2.47	8.23	8.77	0	2.42	2.42	1	1	1	1	0	0
3	3	NO	6	Not Hispanic or Latino	WHITE	F	Spring	16-20h	9	4.08	4.18	5.72	5.93	4.17	4.08	4.08	1	1	1	1	0	0
4	4	NO	16	Not Hispanic or Latino	BLACK OR AFRICAN AMERICAN	F	Spring	16-20h	9	0.23	0.78	1.98	2.57	0.25	0.23	0.23	1	1	1	1	0	0
3	3	NO	17	Not Hispanic or Latino	WHITE	M	Spring	16-20h	9	1.2	1.4	2.92	3.17	0.42	1.2	1.2	1	1	1	1	0	0
5	5	NO	5	Not Hispanic or Latino	BLACK OR AFRICAN AMERICAN	F	Spring	16-20h	9	0.37	0.57	1.28	1.87	0.48	0.37	0.37	1	1	1	1	0	0
2	3	YES	3	Not Hispanic or Latino	WHITE	M	Spring	16-20h	9	0.97	1.08	4.42	4.83	0.85	0.97	0.97	1	1	1	1	0	0
2	2	NO	14	Not Hispanic or Latino	WHITE	M	Spring	16-20h	9	0.73	0.82	1.65	4.1	0	0.73	0.73	1	1	1	1	0	0
4	4	NO	2	Not Hispanic or Latino	BLACK OR AFRICAN AMERICAN	M	Spring	16-20h	9	0.22	0.83	2.02	2.17	0.27	0.22	0.22	1	1	1	1	0	0
4	4	NO	3	Not Hispanic or Latino	WHITE	M	Spring	16-20h	9	2.33	2.33	2.33	2.334	0.02	2.33	2.33	0	0	0	0	1	0
3	3	NO	12	Not Hispanic or Latino	WHITE	M	Spring	16-20h	9	3.38	3.88	6.82	6.93	2.22	3.38	3.38	1	1	1	1	0	0
3	3	NO	3	Not Hispanic or Latino	WHITE	M	Spring	16-20h	9	0.68	0.88	7.08	7.15	0.55	0.68	0.68	1	1	1	1	0	0
4	4	NO	16	Not Hispanic or Latino	BLACK OR AFRICAN AMERICAN	M	Spring	16-20h	9	0.27	0.63	1.17	1.53	0	0.27	0.27	1	1	1	1	0	0
3	3	NO	13	Not Hispanic or Latino	WHITE	F	Spring	16-20h	9	2.72	2.73	6.43	7.03	0	2.72	2.72	1	1	1	1	0	0
2	2	NO	18	Not Hispanic or Latino	WHITE	F	Spring	20-24h	8	1.7	1.72	7.3	7.78	0.53	1.7	1.7	1	1	1	1	0	0
5	5	NO	2	Not Hispanic or Latino	WHITE	M	Spring	20-24h	8	0.97	1.37	3.78	3.92	0.97	0.97	0.97	1	1	1	1	0	0
2	2	NO	5	Not Hispanic or Latino	WHITE	M	Spring	20-24h	8	0.28	0.3	2.08	2.2	0.37	0.28	0.28	1	1	1	1	0	0
2	2	NO	13	Not Hispanic or Latino	BLACK OR AFRICAN AMERICAN	F	Spring	20-24h	8	0.62	0.72	4.98	5.63	0.68	0.62	0.62	1	1	1	1	0	0
2	2	NO	3	Not Hispanic or Latino	WHITE	M	Spring	20-24h	8	0.47	0.52	4.85	6.47	0.4	0.47	0.47	1	1	1	1	0	0
4	4	NO	12	Not Hispanic or Latino	WHITE	M	Spring	20-24h	8	1.1	1.52	2.23	2.52	0	1.1	1.1	1	1	1	1	0	0
5	4	YES	1	Not Hispanic or Latino	WHITE	M	Spring	20-24h	8	0.85	1.23	3.03	3.15	0	0.85	0.85	1	1	1	1	0	0
5	4	YES	3	Not Hispanic or Latino	WHITE	F	Spring	20-24h	8	0.2	0.83	3.03	3.23	0.2	0.2	0.2	1	1	1	1	0	0
2	4	YES	3	Not Hispanic or Latino	WHITE	M	Spring	20-24h	8	1.15	1.27	1.65	1.87	0.33	1.15	1.15	1	1	1	1	0	0
4	4	NO	20	Not Hispanic or Latino	WHITE	F	Spring	20-24h	8	0.33	0.77	1.9	2.17	0.47	0.33	0.33	1	1	1	1	0	0
5	5	NO	1	Not Hispanic or Latino	OTHER	F	Spring	20-24h	8	1.08	1.38	1.77	2	0	1.08	1.08	1	1	1	1	0	0
4	4	NO	0	Not Hispanic or Latino	BLACK OR AFRICAN AMERICAN	M	Spring	20-24h	8	0.22	0.72	2.32	2.45	0.63	0.22	0.22	1	1	1	1	0	0
4	4	NO	2	Not Hispanic or Latino	WHITE	F	Spring	20-24h	8	1.15	1.45	1.8	2.33	1.37	1.15	1.15	1	1	1	1	0	0
5	5	NO	3	Not Hispanic or Latino	BLACK OR AFRICAN AMERICAN	F	Spring	20-24h	8	0.95	1.45	1.78	2.13	0	0.95	0.95	1	1	1	1	0	0
4	4	NO	7	Not Hispanic or Latino	BLACK OR AFRICAN AMERICAN	M	Spring	20-24h	8	0.85	1.17	2.7	2.93	0.92	0.85	0.85	1	1	1	1	0	0
4	4	NO	2	Hispanic or Latino	UNKNOWN	M	Spring	20-24h	8	0.98	1.43	2.42	3.02	1.03	0.98	0.98	1	1	1	1	0	0
4	5	YES	1	Not Hispanic or Latino	BLACK OR AFRICAN AMERICAN	F	Spring	20-24h	8	0.95	1.22	1.47	1.73	1.25	0.95	0.95	1	1	1	1	0	0
3	3	NO	16	Not Hispanic or Latino	WHITE	F	Spring	20-24h	8	2.7	3.32	5.88	6	0.42	2.7	2.7	1	1	1	1	0	0
5	4	YES	2	Not Hispanic or Latino	BLACK OR AFRICAN AMERICAN	F	Spring	20-24h	8	1.02	1.37	2.23	2.53	0.2	1.02	1.02	1	1	1	1	0	0
3	3	NO	10	Not Hispanic or Latino	WHITE	F	Spring	20-24h	8	0.88	0.92	2.23	3.8	1.03	0.88	0.88	1	1	1	1	0	0
3	2	YES	2	Not Hispanic or Latino	BLACK OR AFRICAN AMERICAN	F	Spring	20-24h	8	2.43	3	3.58	4.12	0.75	2.43	2.43	1	1	1	1	0	0
5	4	YES	4	Not Hispanic or Latino	BLACK OR AFRICAN AMERICAN	M	Spring	20-24h	8	1.15	1.37	2.92	3.08	1.25	1.15	1.15	1	1	1	1	0	0
2	2	NO	17	Not Hispanic or Latino	BLACK OR AFRICAN AMERICAN	F	Spring	20-24h	8	0.5	0.55	4.22	6.65	0.27	0.5	0.5	1	1	1	1	0	0
3	3	NO	1	Not Hispanic or Latino	WHITE	F	Spring	20-24h	8	2.85	3.03	4.68	5.07	1.92	2.85	2.85	1	1	1	1	0	0
4	4	NO	11	Not Hispanic or Latino	BLACK OR AFRICAN AMERICAN	F	Spring	20-24h	8	1.1	1.47	1.72	1.95	0	1.1	1.1	1	1	1	1	0	0
4	3	YES	2	Hispanic or Latino	UNKNOWN	M	Spring	20-24h	8	1.37	1.53	4.92	6.13	1.4	1.37	1.37	1	1	1	1	0	0
5	5	NO	2	Not Hispanic or Latino	WHITE	F	Spring	20-24h	10	2.05	2.12	2.45	2.75	2.18	2.05	2.05	1	1	1	1	0	0
5	5	NO	7	Not Hispanic or Latino	BLACK OR AFRICAN AMERICAN	F	Spring	20-24h	10	2.02	2.022	2.38	2.43	0.02	2.02	2.02	1	1	1	1	0	0
4	4	NO	3	Not Hispanic or Latino	WHITE	F	Spring	20-24h	10	3.13	3.13	3.13	3.134	0	3.13	3.13	0	0	0	0	1	0
3	3	NO	5	Not Hispanic or Latino	WHITE	F	Spring	20-24h	10	2.82	3.62	5.67	6.53	1.47	2.82	2.82	1	1	1	1	0	0
5	5	NO	4	Not Hispanic or Latino	BLACK OR AFRICAN AMERICAN	F	Spring	20-24h	10	2.12	2.13	2.43	2.62	0.87	2.12	2.12	1	1	1	1	0	0
3	3	NO	1	Not Hispanic or Latino	OTHER	M	Spring	20-24h	10	3.2	3.2	3.2	3.204	0.28	3.2	3.2	0	0	0	0	1	0
2	2	NO	17	Not Hispanic or Latino	OTHER	M	Spring	20-24h	10	0.001	0.2	1.73	3.97	0	0.001	0.001	1	1	1	1	0	0
2	2	NO	15	Not Hispanic or Latino	WHITE	F	Spring	20-24h	10	1.32	1.33	2.88	2.93	0	1.32	1.32	1	1	1	1	0	0
4	3	YES	12	Not Hispanic or Latino	BLACK OR AFRICAN AMERICAN	M	Spring	20-24h	10	2.97	4.02	6.58	7.05	0.13	2.97	2.97	1	1	1	1	0	0
4	4	NO	17	Not Hispanic or Latino	WHITE	M	Spring	20-24h	10	1.78	1.83	2.08	2.4	0.93	1.78	1.78	1	1	1	1	0	0
4	4	NO	15	Not Hispanic or Latino	BLACK OR AFRICAN AMERICAN	F	Spring	20-24h	10	1.4	1.65	1.85	2.13	0.37	1.4	1.4	1	1	1	1	0	0
5	4	YES	6	Not Hispanic or Latino	UNKNOWN	M	Spring	20-24h	10	1.45	1.48	3.23	3.4	1.88	1.45	1.45	1	1	1	1	0	0
5	5	NO	1	Not Hispanic or Latino	BLACK OR AFRICAN AMERICAN	F	Spring	20-24h	9	1.38	1.47	1.82	1.97	0	1.38	1.38	1	1	1	1	0	0
4	4	NO	16	Not Hispanic or Latino	BLACK OR AFRICAN AMERICAN	M	Spring	20-24h	9	3.55	3.55	3.55	3.554	0.02	3.55	3.55	0	0	0	0	1	0
4	4	NO	1	Not Hispanic or Latino	ASIAN	M	Spring	20-24h	9	1.65	2.78	3.52	3.73	0.97	1.65	1.65	1	1	1	1	0	0
5	4	YES	18	Not Hispanic or Latino	BLACK OR AFRICAN AMERICAN	F	Spring	20-24h	9	1.77	3.07	4.5	4.82	1.85	1.77	1.77	1	1	1	1	0	0
3	4	YES	12	Not Hispanic or Latino	WHITE	M	Spring	20-24h	9	2.15	2.65	3.03	3.32	1.08	2.15	2.15	1	1	1	1	0	0
3	3	NO	5	Not Hispanic or Latino	WHITE	M	Spring	20-24h	9	2.53	3.88	7.82	8.1	1.48	2.53	2.53	1	1	1	1	0	0
4	4	NO	2	Not Hispanic or Latino	WHITE	M	Spring	20-24h	9	1.77	2.45	4.72	5.1	0	1.77	1.77	1	1	1	1	0	0
2	2	NO	19	Not Hispanic or Latino	WHITE	M	Spring	20-24h	9	0.57	1.13	4.78	4.88	0.25	0.57	0.57	1	1	1	1	0	0
4	4	NO	2	Not Hispanic or Latino	WHITE	F	Spring	20-24h	9	1.23	1.45	1.83	3.02	1.27	1.23	1.23	1	1	1	1	0	0
3	3	NO	2	Not Hispanic or Latino	OTHER	F	Spring	0-4h	8	2.98	3.18	5.62	5.98	0	2.98	2.98	1	1	1	1	0	0
2	2	NO	2	Not Hispanic or Latino	WHITE	F	Spring	0-4h	8	0.13	0.33	5.1	5.48	0	0.13	0.13	1	1	1	1	0	0
2	2	NO	13	Not Hispanic or Latino	WHITE	M	Spring	0-4h	8	0.3	0.55	1.48	1.6	0.4	0.3	0.3	1	1	1	1	0	0
4	4	NO	1	Not Hispanic or Latino	BLACK OR AFRICAN AMERICAN	F	Spring	0-4h	8	2.93	3.48	4.62	4.75	0	2.93	2.93	1	1	1	1	0	0
2	2	NO	2	Not Hispanic or Latino	WHITE	F	Spring	0-4h	8	0.35	0.57	1.47	1.97	0.6	0.35	0.35	1	1	1	1	0	0
3	3	NO	13	Not Hispanic or Latino	WHITE	F	Spring	0-4h	8	2.9	3.4	5.52	6.02	0.18	2.9	2.9	1	1	1	1	0	0
4	4	NO	1	Not Hispanic or Latino	WHITE	F	Spring	0-4h	8	4.6	5.05	5.48	5.62	0.3	4.6	4.6	1	1	1	1	0	0
4	3	YES	4	Not Hispanic or Latino	OTHER	F	Spring	0-4h	8	0.87	0.9	1.07	1.62	0.22	0.87	0.87	1	1	1	1	0	0
4	4	NO	1	Hispanic or Latino	UNKNOWN	M	Spring	0-4h	8	3.55	3.55	3.55	3.554	0	3.55	3.55	0	0	0	0	1	0
3	3	NO	0	Not Hispanic or Latino	WHITE	M	Spring	0-4h	8	2.38	4.02	7.75	8.02	0	2.38	2.38	1	1	1	1	0	0
5	5	NO	5	Not Hispanic or Latino	BLACK OR AFRICAN AMERICAN	M	Spring	0-4h	7	5.1	6.52	7.27	7.38	1.93	5.1	5.1	1	1	1	1	0	0
5	3	YES	0	Not Hispanic or Latino	OTHER	M	Spring	0-4h	7	2.52	3.37	5.33	7.62	1.07	2.52	2.52	1	1	1	1	0	0
2	2	NO	2	Not Hispanic or Latino	WHITE	M	Spring	0-4h	7	0.32	0.322	6.92	8.22	0	0.32	0.32	1	1	1	1	0	0
4	5	YES	1	Not Hispanic or Latino	WHITE	F	Spring	0-4h	7	5.27	6.97	7.2	7.47	3.03	5.27	5.27	1	1	1	1	0	0
4	4	NO	2	Not Hispanic or Latino	WHITE	M	Spring	0-4h	7	1.73	1.73	1.73	1.734	0	1.73	1.73	0	0	0	0	1	0
3	3	NO	4	Not Hispanic or Latino	WHITE	F	Spring	0-4h	7	2.83	3.23	4.38	4.57	0	2.83	2.83	1	1	1	1	0	0
4	4	NO	1	Not Hispanic or Latino	WHITE	F	Spring	0-4h	6	4.65	4.65	4.65	4.654	0.35	4.65	4.65	0	0	0	0	1	0
5	5	NO	3	Not Hispanic or Latino	WHITE	F	Spring	0-4h	6	4.72	5.45	5.58	5.75	1.18	4.72	4.72	1	1	1	1	0	0
2	2	NO	3	Not Hispanic or Latino	WHITE	M	Spring	0-4h	6	0.45	0.52	2.12	2.2	0	0.45	0.45	1	1	1	1	0	0
2	2	NO	12	Hispanic or Latino	BLACK OR AFRICAN AMERICAN	F	Spring	0-4h	6	0.25	0.45	2.72	3.05	0.35	0.25	0.25	1	1	1	1	0	0
3	3	NO	18	Not Hispanic or Latino	BLACK OR AFRICAN AMERICAN	F	Spring	0-4h	6	1.55	3.2	6.93	7.13	0.5	1.55	1.55	1	1	1	1	0	0
5	5	NO	5	Not Hispanic or Latino	WHITE	M	Spring	0-4h	3	4.55	4.55	4.55	4.57	0	4.55	4.55	0	0	0	0	1	0
5	2	YES	1	Not Hispanic or Latino	WHITE	F	Spring	0-4h	3	3.58	3.62	5.92	6.52	2.9	3.58	3.58	1	1	1	1	0	0
4	4	NO	19	Not Hispanic or Latino	BLACK OR AFRICAN AMERICAN	F	Spring	0-4h	3	4.05	4.93	5.4	5.82	0.12	4.05	4.05	1	1	1	1	0	0
3	3	NO	3	Not Hispanic or Latino	OTHER	M	Spring	0-4h	3	1.9	2.75	5.72	5.9	0.33	1.9	1.9	1	1	1	1	0	0
2	2	NO	1	Not Hispanic or Latino	WHITE	F	Spring	4-8h	3	0.13	0.32	2.35	2.6	0.4	0.13	0.13	1	1	1	1	0	0
5	5	NO	5	Not Hispanic or Latino	WHITE	F	Spring	4-8h	3	2.32	3.37	3.72	3.88	0	2.32	2.32	1	1	1	1	0	0
3	4	YES	2	Not Hispanic or Latino	WHITE	M	Spring	4-8h	3	0.42	2.45	2.93	3.13	0.42	0.42	0.42	1	1	1	1	0	0
4	4	NO	2	Hispanic or Latino	UNKNOWN	M	Spring	4-8h	3	2.28	3.3	4.58	4.87	0	2.28	2.28	1	1	1	1	0	0
3	3	NO	13	Not Hispanic or Latino	WHITE	M	Spring	4-8h	4	0.48	1.7	4.3	4.53	0.48	0.48	0.48	1	1	1	1	0	0
4	5	YES	6	Hispanic or Latino	UNKNOWN	M	Spring	4-8h	4	1.63	2.23	3.3	3.7	0	1.63	1.63	1	1	1	1	0	0
2	2	NO	1	Not Hispanic or Latino	BLACK OR AFRICAN AMERICAN	F	Spring	4-8h	4	0.37	0.78	5.7	5.9	0.53	0.37	0.37	1	1	1	1	0	0
4	3	YES	2	Not Hispanic or Latino	WHITE	F	Spring	4-8h	4	1.4	1.53	2.18	2.37	0	1.4	1.4	1	1	1	1	0	0
3	3	NO	0	Not Hispanic or Latino	WHITE	M	Spring	4-8h	3	1.13	1.23	2.17	3.87	0	1.13	1.13	1	1	1	1	0	0
5	4	YES	7	Not Hispanic or Latino	BLACK OR AFRICAN AMERICAN	M	Spring	8-12h	4	0.73	0.82	1.1	1.62	0	0.73	0.73	1	1	1	1	0	0
4	3	YES	18	Not Hispanic or Latino	WHITE	M	Spring	8-12h	4	0.87	0.93	2.85	3.17	0	0.87	0.87	1	1	1	1	0	0
4	3	YES	6	Not Hispanic or Latino	BLACK OR AFRICAN AMERICAN	F	Spring	8-12h	4	0.77	1.17	1.85	2.13	0	0.77	0.77	1	1	1	1	0	0
3	3	NO	16	Not Hispanic or Latino	WHITE	M	Spring	8-12h	4	0.45	1.17	2.6	2.77	0	0.45	0.45	1	1	1	1	0	0
4	4	NO	14	Not Hispanic or Latino	WHITE	M	Spring	8-12h	4	0.57	1.2	1.5	1.65	0	0.57	0.57	1	1	1	1	0	0
3	3	NO	5	Not Hispanic or Latino	WHITE	M	Spring	8-12h	4	0.5	0.53	2.13	3.82	0	0.5	0.5	1	1	1	1	0	0
4	4	NO	3	Not Hispanic or Latino	WHITE	F	Spring	8-12h	4	0.48	1.17	2.6	3.13	0	0.48	0.48	1	1	1	1	0	0
2	2	NO	2	Not Hispanic or Latino	WHITE	M	Spring	8-12h	4	0.63	0.632	6.12	9.27	0	0.63	0.63	1	1	1	1	0	0
3	3	NO	12	Not Hispanic or Latino	BLACK OR AFRICAN AMERICAN	F	Spring	8-12h	4	0.65	0.72	1.9	2.13	0	0.65	0.65	1	1	1	1	0	0
5	4	YES	6	Not Hispanic or Latino	OTHER	M	Spring	8-12h	5	0.72	0.93	2.85	3.72	0	0.72	0.72	1	1	1	1	0	0
4	4	NO	11	Not Hispanic or Latino	BLACK OR AFRICAN AMERICAN	M	Spring	8-12h	5	0.48	0.65	1.75	3.35	0	0.48	0.48	1	1	1	1	0	0
3	3	NO	7	Not Hispanic or Latino	WHITE	M	Spring	8-12h	5	0.17	0.5	1.77	1.98	0.32	0.17	0.17	1	1	1	1	0	0
5	5	NO	2	Not Hispanic or Latino	WHITE	M	Spring	8-12h	5	0.3	0.6	0.9	1.03	0	0.3	0.3	1	1	1	1	0	0
4	4	NO	4	Not Hispanic or Latino	WHITE	F	Spring	8-12h	5	0.83	0.87	2.67	3.28	0	0.83	0.83	1	1	1	1	0	0
3	3	NO	15	Not Hispanic or Latino	WHITE	M	Spring	8-12h	5	0.23	0.37	2.35	2.5	0.27	0.23	0.23	1	1	1	1	0	0
2	2	NO	2	Not Hispanic or Latino	WHITE	M	Spring	8-12h	5	0.13	0.28	1.47	1.6	0.2	0.13	0.13	1	1	1	1	0	0
2	2	NO	16	Not Hispanic or Latino	WHITE	F	Spring	8-12h	5	0.12	0.22	2.97	3.32	0	0.12	0.12	1	1	1	1	0	0
2	2	NO	1	Not Hispanic or Latino	BLACK OR AFRICAN AMERICAN	M	Spring	8-12h	5	0.22	0.32	4.55	4.82	0	0.22	0.22	1	1	1	1	0	0
3	3	NO	5	Not Hispanic or Latino	WHITE	F	Spring	8-12h	5	0.38	0.63	2.88	5.6	0	0.38	0.38	1	1	1	1	0	0
5	5	NO	1	Not Hispanic or Latino	WHITE	M	Spring	8-12h	6	0.47	0.67	1.8	2	0.3	0.47	0.47	1	1	1	1	0	0
5	4	YES	18	Hispanic or Latino	BLACK OR AFRICAN AMERICAN	M	Spring	8-12h	6	0.17	0.93	1.33	2.03	0.63	0.17	0.17	1	1	1	1	0	0
3	3	NO	6	Not Hispanic or Latino	WHITE	F	Spring	8-12h	6	1.32	1.35	6.33	6.52	0.47	1.32	1.32	1	1	1	1	0	0
4	3	YES	8	Not Hispanic or Latino	BLACK OR AFRICAN AMERICAN	M	Spring	8-12h	6	0.75	1.65	5	5.08	1.13	0.75	0.75	1	1	1	1	0	0
5	4	YES	19	Not Hispanic or Latino	BLACK OR AFRICAN AMERICAN	F	Spring	8-12h	6	0.27	0.43	3.93	4.08	0.57	0.27	0.27	1	1	1	1	0	0
2	2	NO	3	Not Hispanic or Latino	WHITE	F	Spring	8-12h	6	0.23	0.32	1.78	2.95	0	0.23	0.23	1	1	1	1	0	0
2	2	NO	20	Not Hispanic or Latino	WHITE	F	Spring	8-12h	6	0.23	0.42	2.42	2.9	0.28	0.23	0.23	1	1	1	1	0	0
5	5	NO	9	Not Hispanic or Latino	WHITE	F	Spring	8-12h	6	0.12	0.55	1.45	1.6	0.32	0.12	0.12	1	1	1	1	0	0
4	4	NO	2	Not Hispanic or Latino	BLACK OR AFRICAN AMERICAN	F	Spring	8-12h	6	0.27	0.8	1.05	1.7	0.6	0.27	0.27	1	1	1	1	0	0
3	3	NO	12	Not Hispanic or Latino	BLACK OR AFRICAN AMERICAN	F	Spring	8-12h	6	0.001	0.08	1.55	2.07	0	0.001	0.001	1	1	1	1	0	0
5	5	NO	18	Not Hispanic or Latino	BLACK OR AFRICAN AMERICAN	M	Spring	8-12h	6	1.6	2.08	2.12	2.55	0.8	1.6	1.6	1	1	1	1	0	0
4	5	YES	9	Not Hispanic or Latino	BLACK OR AFRICAN AMERICAN	F	Spring	8-12h	6	0.18	0.3	1.5	1.57	0.52	0.18	0.18	1	1	1	1	0	0
2	2	NO	8	Not Hispanic or Latino	BLACK OR AFRICAN AMERICAN	F	Spring	8-12h	6	0.13	0.42	1.3	1.68	0.2	0.13	0.13	1	1	1	1	0	0
3	3	NO	11	Not Hispanic or Latino	BLACK OR AFRICAN AMERICAN	M	Spring	8-12h	6	0.22	0.23	3.63	3.92	0.28	0.22	0.22	1	1	1	1	0	0
5	5	NO	1	Other	OTHER	F	Spring	8-12h	6	0.28	0.6	1.12	1.45	0	0.28	0.28	1	1	1	1	0	0
3	3	NO	6	Not Hispanic or Latino	BLACK OR AFRICAN AMERICAN	M	Spring	8-12h	6	0.18	0.58	2.6	2.75	0.23	0.18	0.18	1	1	1	1	0	0
5	5	NO	4	Not Hispanic or Latino	BLACK OR AFRICAN AMERICAN	F	Spring	8-12h	6	1.55	1.57	3.17	3.28	0.02	1.55	1.55	1	1	1	1	0	0
5	4	YES	2	Not Hispanic or Latino	UNKNOWN	F	Spring	8-12h	6	1.52	2.68	4.03	4.13	0.4	1.52	1.52	1	1	1	1	0	0
3	3	NO	0	Not Hispanic or Latino	WHITE	M	Spring	8-12h	6	1.5	1.83	4.75	4.95	0	1.5	1.5	1	1	1	1	0	0
3	3	NO	15	Not Hispanic or Latino	WHITE	F	Spring	8-12h	6	1.75	3.02	5.87	5.98	0.77	1.75	1.75	1	1	1	1	0	0
4	4	NO	20	Not Hispanic or Latino	UNKNOWN	M	Spring	8-12h	6	3.13	3.13	3.13	3.134	3.12	3.13	3.13	0	0	0	0	1	0
4	4	NO	13	Other	OTHER	M	Spring	8-12h	6	1.13	3.07	4.77	6.1	0	1.13	1.13	1	1	1	1	0	0
5	5	NO	1	Not Hispanic or Latino	OTHER	F	Spring	8-12h	6	1.47	2.4	2.92	3.08	0	1.47	1.47	1	1	1	1	0	0
3	3	NO	2	Not Hispanic or Latino	WHITE	M	Spring	8-12h	6	1.15	1.52	3.43	4.03	0.4	1.15	1.15	1	1	1	1	0	0
2	2	NO	21	Not Hispanic or Latino	BLACK OR AFRICAN AMERICAN	M	Spring	8-12h	6	0.001	0.17	0.22	2.68	0	0.001	0.001	1	1	1	1	0	0
3	3	NO	6	Not Hispanic or Latino	WHITE	M	Spring	8-12h	6	1.25	1.27	3.48	3.68	0.9	1.25	1.25	1	1	1	1	0	0
3	4	YES	17	Not Hispanic or Latino	BLACK OR AFRICAN AMERICAN	F	Spring	8-12h	6	0.87	2.3	4.48	4.6	1.15	0.87	0.87	1	1	1	1	0	0
5	4	YES	14	Not Hispanic or Latino	BLACK OR AFRICAN AMERICAN	M	Spring	8-12h	6	1.58	2.08	2.58	3.22	0	1.58	1.58	1	1	1	1	0	0
3	2	YES	10	Not Hispanic or Latino	WHITE	M	Spring	8-12h	6	1.1	1.15	5.78	6.08	0.9	1.1	1.1	1	1	1	1	0	0
3	3	NO	18	Not Hispanic or Latino	OTHER	F	Spring	8-12h	6	1.13	2.87	4.7	6.1	0	1.13	1.13	1	1	1	1	0	0
3	3	NO	13	Not Hispanic or Latino	OTHER	M	Spring	8-12h	6	1.42	1.68	5.12	7.22	0.2	1.42	1.42	1	1	1	1	0	0
5	5	NO	5	Not Hispanic or Latino	BLACK OR AFRICAN AMERICAN	F	Spring	8-12h	6	0.57	1.93	3.1	3.9	0	0.57	0.57	1	1	1	1	0	0
3	3	NO	13	Not Hispanic or Latino	WHITE	F	Spring	8-12h	6	1.55	1.63	5.78	6.05	1.57	1.55	1.55	1	1	1	1	0	0
4	4	NO	20	Not Hispanic or Latino	BLACK OR AFRICAN AMERICAN	F	Spring	12-16h	6	3.05	3.18	3.52	4.28	0	3.05	3.05	1	1	1	1	0	0
4	4	NO	2	Not Hispanic or Latino	OTHER	F	Spring	12-16h	6	2.78	3.07	4.9	5.07	0	2.78	2.78	1	1	1	1	0	0
2	2	NO	14	Not Hispanic or Latino	WHITE	F	Spring	12-16h	6	0.27	0.9	4.05	5.48	0	0.27	0.27	1	1	1	1	0	0
2	2	NO	14	Not Hispanic or Latino	WHITE	M	Spring	12-16h	6	0.18	0.82	3	3.23	0	0.18	0.18	1	1	1	1	0	0
3	3	NO	8	Hispanic or Latino	UNKNOWN	F	Spring	12-16h	6	1.23	1.45	4	4.35	2	1.23	1.23	1	1	1	1	0	0
4	5	YES	1	Not Hispanic or Latino	BLACK OR AFRICAN AMERICAN	M	Spring	12-16h	6	2.82	3.05	3.35	3.75	2.37	2.82	2.82	1	1	1	1	0	0
5	5	NO	2	Not Hispanic or Latino	BLACK OR AFRICAN AMERICAN	M	Spring	12-16h	6	2.65	3.48	4.05	5.02	0.73	2.65	2.65	1	1	1	1	0	0
4	4	NO	5	Not Hispanic or Latino	BLACK OR AFRICAN AMERICAN	F	Spring	12-16h	6	2.67	3.47	3.97	5.05	0	2.67	2.67	1	1	1	1	0	0
2	2	NO	2	Not Hispanic or Latino	WHITE	M	Spring	12-16h	6	1.38	1.5	6.03	7.23	0.35	1.38	1.38	1	1	1	1	0	0
4	4	NO	15	Not Hispanic or Latino	BLACK OR AFRICAN AMERICAN	M	Spring	12-16h	6	2.87	3.22	4.57	4.7	0	2.87	2.87	1	1	1	1	0	0
4	4	NO	4	Not Hispanic or Latino	WHITE	F	Spring	12-16h	6	2.78	3.07	4.22	4.63	0.73	2.78	2.78	1	1	1	1	0	0
3	3	NO	5	Not Hispanic or Latino	WHITE	F	Spring	12-16h	6	1.25	1.9	4.77	4.98	1.25	1.25	1.25	1	1	1	1	0	0
3	3	NO	3	Not Hispanic or Latino	BLACK OR AFRICAN AMERICAN	M	Spring	12-16h	6	0.92	1.93	2.58	2.9	0.4	0.92	0.92	1	1	1	1	0	0
3	3	NO	9	Not Hispanic or Latino	BLACK OR AFRICAN AMERICAN	M	Spring	12-16h	6	0.001	1.13	3.23	3.37	0	0.001	0.001	1	1	1	1	0	0
2	2	NO	13	Not Hispanic or Latino	WHITE	F	Spring	12-16h	6	0.55	1.28	3.15	4.02	0	0.55	0.55	1	1	1	1	0	0
3	2	YES	1	Not Hispanic or Latino	ASIAN	F	Spring	12-16h	6	0.63	0.65	2.68	5.1	0.33	0.63	0.63	1	1	1	1	0	0
2	2	NO	1	Not Hispanic or Latino	WHITE	M	Spring	12-16h	6	0.22	0.25	5.13	6.78	0.35	0.22	0.22	1	1	1	1	0	0
4	5	YES	10	Not Hispanic or Latino	WHITE	M	Spring	12-16h	6	3.42	3.73	4.87	5.07	1.35	3.42	3.42	1	1	1	1	0	0
4	5	YES	2	Not Hispanic or Latino	WHITE	F	Spring	12-16h	6	3.13	3.13	3.13	3.134	0.4	3.13	3.13	0	0	0	0	1	0
4	4	NO	0	Not Hispanic or Latino	BLACK OR AFRICAN AMERICAN	F	Spring	12-16h	6	2.67	3.53	3.78	4.13	0.62	2.67	2.67	1	1	1	1	0	0
4	4	NO	1	Not Hispanic or Latino	UNKNOWN	M	Spring	12-16h	6	2.23	3.62	5.82	5.95	1.23	2.23	2.23	1	1	1	1	0	0
4	4	NO	8	Not Hispanic or Latino	BLACK OR AFRICAN AMERICAN	M	Spring	12-16h	6	2.97	3.08	3.53	3.68	0	2.97	2.97	1	1	1	1	0	0
4	3	YES	18	Not Hispanic or Latino	WHITE	F	Spring	12-16h	8	0.9	1.3	2.52	2.82	0	0.9	0.9	1	1	1	1	0	0
4	4	NO	1	Not Hispanic or Latino	BLACK OR AFRICAN AMERICAN	F	Spring	12-16h	8	2.62	2.77	3.85	4.1	1.48	2.62	2.62	1	1	1	1	0	0
2	2	NO	0	Not Hispanic or Latino	OTHER	F	Spring	12-16h	8	0.001	0.02	3.53	5.48	0.22	0.001	0.001	1	1	1	1	0	0
3	3	NO	10	Not Hispanic or Latino	WHITE	M	Spring	12-16h	8	1.18	1.32	2.73	3.22	0.8	1.18	1.18	1	1	1	1	0	0
2	2	NO	18	Not Hispanic or Latino	BLACK OR AFRICAN AMERICAN	M	Spring	12-16h	8	0.33	0.78	2.78	2.92	0	0.33	0.33	1	1	1	1	0	0
3	3	NO	0	Not Hispanic or Latino	BLACK OR AFRICAN AMERICAN	M	Spring	12-16h	8	0.57	0.58	3.13	3.38	0	0.57	0.57	1	1	1	1	0	0
3	3	NO	9	Not Hispanic or Latino	BLACK OR AFRICAN AMERICAN	M	Spring	12-16h	8	0.97	1	4.17	4.33	1.02	0.97	0.97	1	1	1	1	0	0
5	5	NO	2	Not Hispanic or Latino	BLACK OR AFRICAN AMERICAN	F	Spring	12-16h	8	2.33	2.5	3.45	3.9	2.33	2.33	2.33	1	1	1	1	0	0
5	5	NO	3	Not Hispanic or Latino	WHITE	M	Spring	12-16h	8	3.28	3.48	5.55	5.67	0	3.28	3.28	1	1	1	1	0	0
3	3	NO	10	Not Hispanic or Latino	OTHER	F	Spring	12-16h	8	0.22	0.25	4.83	5.05	0.68	0.22	0.22	1	1	1	1	0	0
5	5	NO	11	Not Hispanic or Latino	BLACK OR AFRICAN AMERICAN	M	Spring	12-16h	8	2.3	2.58	3.53	3.63	0.85	2.3	2.3	1	1	1	1	0	0
2	3	YES	16	Not Hispanic or Latino	WHITE	F	Spring	12-16h	8	0.3	1.33	5.75	6.77	0.02	0.3	0.3	1	1	1	1	0	0
3	3	NO	18	Not Hispanic or Latino	BLACK OR AFRICAN AMERICAN	M	Spring	12-16h	8	0.43	1.1	4.7	4.82	0.3	0.43	0.43	1	1	1	1	0	0
2	2	NO	14	Not Hispanic or Latino	WHITE	M	Spring	12-16h	8	0.15	0.35	3.77	3.93	0.25	0.15	0.15	1	1	1	1	0	0
[truncated: 73,592 more rows]
