# Supplementary material for: Multistate model of the patient flow process in the pediatric emergency department
Source: PLoS One. 2019 Jul 10;14(7):e0219514. doi: 10.1371/journal.pone.0219514 (PMC6619791; doi:10.1371/journal.pone.0219514)
Supplement: S1 Code — Code is made available as an R markdown. (RMD) [file pone.0219514.s003.Rmd]

---
title: "Multistate modeling of pediatric ED data with mstate package"
author: "Anqi Liu, Bema Bonsu, David Kline, Guy Brock"
date: "April 20, 2019"
output:
  html_document:
    highlight: kate
    theme: yeti
    toc: yes
  pdf_document:
    toc: yes
  word_document:
    toc: yes
---

```{r setup, include = FALSE}
options(
  width = 88,
  scipen = 4
)

knitr::opts_chunk$set(
  fig.width = 8, fig.height = 7, fig.align = "center", #dev = "CairoPDF",
  warning = FALSE, 
  message = FALSE
)
```


This code accompanies the paper "Multistate model of the patient flow process in the pediatric emergency department"

# Prepping the data 

```{r include = FALSE}
## load needed packages
library("survival") 
library("mstate")
library("lattice")
library("latticeExtra")
library("RColorBrewer")
```


Load the data set: 

```{r}
data.filtered <- read.csv("ED_data_PlosOne.csv")
## Set baseline levels 
data.filtered$Gender <- factor(data.filtered$Gender, levels = c("M", "F"))
data.filtered$Ethnicity <- factor(data.filtered$Ethnicity, 
                                  levels = c("Not Hispanic or Latino", "Hispanic or Latino", "Other",
                                             "Unknown"))
data.filtered$Race <- factor(data.filtered$Race, levels = c("WHITE", "ASIAN", "BLACK OR AFRICAN AMERICAN", 
                                                            "OTHER", "UNKNOWN"))
data.filtered$Season <- factor(data.filtered$Season, levels = c("Spring", "Summer", "Fall", "Winter"))
data.filtered$Time.of.day <- factor(data.filtered$Time.of.day, 
                                    levels = c("0-4h", "4-8h", "8-12h",
                                               "12-16h","16-20h", "20-24h"))
                                                                          

```


Prepare the data and state transition matrix

```{r echo = FALSE}
## multistate model
tmat <- transMat(x = list(c(2,6,7), c(3), c(4), c(5), c(), c(), c()), 
        names = c("registration","room","contact","disposition","departure", "left", "redirect"))
tmat


data.msmul <- msprep(data = data.filtered, trans = tmat, 
         time = c(NA, "room", "contact", "disposition", "departure", "left", "redirect"), 
         status = c(NA, "room.s", "contact.s", "disposition.s", "departure.s", "left.s", "redirect.s"),
         keep = c("Age", "Ethnicity", "Race", "Gender", "Season",  "Time.of.day", "staff.count", "First.Recorded.Acuity", "Did.Acuity.Change", "Acuity.Level", "triage"))

events(data.msmul)  ## These look good 
```


Account for possible change in acuity level

```{r echo = FALSE}
## Acuity Level for each transition
data.msmul$Acuity <- 
ifelse(
  (data.msmul$trans%in%c(1,2))&(data.msmul$triage<data.msmul$Tstop),
  as.numeric(as.character(data.msmul$Acuity.Level)),
  ifelse(
    (data.msmul$trans%in%c(1,2))&(data.msmul$triage>data.msmul$Tstop),
    as.numeric(as.character(data.msmul$First.Recorded.Acuity)), 
    ifelse(
      data.msmul$trans%in%c(3,4),
      as.numeric(as.character(data.msmul$Acuity.Level)), 
      as.numeric(as.character(data.msmul$Acuity.Level))
          )
        )
      )
data.msmul$Acuity<-ifelse(is.na(data.msmul$Acuity),data.msmul$Acuity.Level,data.msmul$Acuity)
data.msmul$Acuity <- as.factor(data.msmul$Acuity)
head(data.msmul)
```

Create the expanded data set for use in multistate modeling

```{r include = FALSE}
covs <- c("Gender", "Ethnicity", "Race", "Acuity", "Season", "Time.of.day", "staff.count")  
data.expand <- expand.covs(data.msmul, covs, longnames = TRUE)
```


# Cox models with transition-specific covariates 

These models were used to create Fig 2, S1 Table and S10 Fig in the manuscript.

```{r include = FALSE}
## quick way to get the formula from the variable names 
paste(names(data.expand), collapse = " + ")
```

## Transition 1 (registration to room)

```{r echo = FALSE}
## Fit separate Cox models for each transition and inspect HRs.  

## Transition 1
c1 <- coxph(Surv(time, status) ~ strata(trans) + Age + GenderF.1 + EthnicityHispanic.or.Latino.1 + EthnicityOther.1 + EthnicityUnknown.1 + RaceBLACK.OR.AFRICAN.AMERICAN.1 + RaceASIAN.1 + RaceOTHER.1 + RaceUNKNOWN.1 + Acuity2.1 + Acuity3.1 + Acuity4.1 + Acuity5.1 + SeasonSummer.1 + SeasonFall.1 + SeasonWinter.1 + Time.of.day4.8h.1 + Time.of.day8.12h.1 + Time.of.day12.16h.1 + Time.of.day16.20h.1 + Time.of.day20.24h.1 + staff.count, data = data.expand[data.expand$trans==1,])
```


Test of PH assumption based on scaled Schoenfeld residuals - will be significant because of large SS. 

```{r echo = FALSE}
cox.zph(c1)

```

Checks on PH assumptions using log-minus-log plots 

```{r}
## log-mimus-log plot
## Acuity (ESI) 
pdf("ESI_cloglog_Trans1.pdf", width=6, height=4)
par(mar = c(4, 3.5, 1, 1))
cols <- brewer.pal(7, "Set1")
fit13<-survfit(Surv(time, status) ~ Acuity, data = data.msmul[data.msmul$trans==1,])
plot(fit13, col=cols, fun="cloglog", lwd = 2,
     xlab = "", ylab = "", xlim = c(0.01, 10))
legend("bottomright", paste("ESI", 1:5), col=cols, lty=1, bty="n", lwd = 2)
mtext("Hours since Registration", 1, line=2.5, cex=1.1)
mtext("log(-log(S(t)))", 2, line = 2.25, cex=1.1)
dev.off()
      

## log-mimus-log plot
fit12<-survfit(Surv(time, status) ~ Race, data = data.msmul[data.msmul$trans==1,])
plot(fit12, col=c("black","red","green","yellow","blue"), fun="cloglog", xlab = "Time (hour)", ylab = "Race")

## log-mimus-log plot
fit14<-survfit(Surv(time, status) ~ Season, data = data.msmul[data.msmul$trans==1,])
plot(fit14, col=c("black","red","green","yellow"), fun="cloglog", xlab = "Time (hour)", ylab = "Season")

## log-mimus-log plot
fit15<-survfit(Surv(time, status) ~ Time.of.day, data = data.msmul[data.msmul$trans==1,])
plot(fit15, col=c("black","red","green","yellow","blue","purple"), fun="cloglog", xlab = "Time (hour)", ylab = "Time of the day")

```


Coefficients for table and plot

```{r echo = FALSE}
beta <- coef(c1)
HR <- round(exp(beta),3)
se   <- sqrt(diag(c1$var))
p    <- round(1 - pchisq((beta/se)^2, 1),3)
CI   <- round(exp(confint(c1)), 3)

table1 <- cbind(HR, CI, p)
colnames(table1)<-c("HR","lower_CI","upper_CI","P-value")
table1<-as.data.frame(table1)
table1
```


## Transition 2 (left wo/being seen)


NOTE - Need to merge Acuity levels 1 and 2 for left wo/being seen and immediate transfer wi/NCH

```{r echo = FALSE}
xtabs(~Acuity.Level + left.s, data = data.filtered)
## Nobody left wo/seen in acuity 1, but some did leave at acuity 2 though ... 
## If just remove indicator for acuity 2 then baseline should be acuity 1 and 2 in model ... 

## Transition 2 (now this is left wo/being seen)
c2 <- coxph(Surv(time, status) ~ strata(trans) + Age + GenderF.2 + EthnicityHispanic.or.Latino.2 + EthnicityOther.2 + EthnicityUnknown.2 + RaceBLACK.OR.AFRICAN.AMERICAN.2 + RaceASIAN.2 + RaceOTHER.2 + RaceUNKNOWN.2 +  Acuity3.2 + Acuity4.2 + Acuity5.2 + SeasonSummer.2 + SeasonFall.2 + SeasonWinter.2 + Time.of.day4.8h.2 + Time.of.day8.12h.2 + Time.of.day12.16h.2 + Time.of.day16.20h.2 + Time.of.day20.24h.2 + staff.count, data = data.expand[data.expand$trans==2,])
## Acuity2.2 removed so that acuity levels 1 and 2 are merged

```


```{r echo = FALSE}
cox.zph(c2)
## Only season and time of day ... 
```


```{r, eval=FALSE}

## log-mimus-log plot
fit23<-survfit(Surv(time, status) ~ Acuity, data = data.msmul[data.msmul$trans==2,])
plot(fit23, col=c("black","red","green","yellow","blue"), fun="cloglog", xlab = "Time (hour)", ylab = "Acuity Level")

## log-mimus-log plot

pdf("Season_cloglog_Trans2.pdf", width=6, height=4)
par(mar = c(4, 3.5, 1, 1))
cols <- brewer.pal(7, "Set1")## [c(1:4,6)]
fit24<-survfit(Surv(time, status) ~ Season, data = data.msmul[data.msmul$trans==2,])
plot(fit24, col=cols, fun="cloglog", lwd = 2,
     xlab = "", ylab = "", xlim = c(0.05, 10))
legend("bottomright", levels(data.msmul$Season), col=cols, lty=1, bty="n", lwd = 2)
mtext("Hours since Registration", 1, line=2.5, cex=1.1)
mtext("log(-log(S(t)))", 2, line = 2.25, cex=1.1)
dev.off()

## log-mimus-log plot
fit25<-survfit(Surv(time, status) ~ Time.of.day, data = data.msmul[data.msmul$trans==2,])
plot(fit25, col=c("black","red","green","yellow","blue","purple"), fun="cloglog", xlab = "Time (hour)", ylab = "Time of the day")

```


```{r echo = FALSE}
beta <- coef(c2)
HR <- round(exp(beta),3)
se   <- sqrt(diag(c2$var))
p    <- round(1 - pchisq((beta/se)^2, 1),3)
CI   <- round(exp(confint(c2)), 3)

table2 <- cbind(HR, CI, p)
colnames(table2)<-c("HR","lower_CI","upper_CI","P-value")
table2<-as.data.frame(table2)
table2
```


## Transition 3 (immediate transfer wi/NCH)

NOTE - Need to merge Acuity levels 1 and 2 for left wo/being seen and immediate transfer wi/NCH


```{r echo = FALSE}
## Again acuity 1 has zero events here  
xtabs(~Acuity.Level + redirect.s, data = data.filtered)

## Transition 3 (now transtion to immediate transfer wi/NCH )
c3 <- coxph(Surv(time, status) ~ strata(trans) + Age + GenderF.3 + EthnicityHispanic.or.Latino.3 + EthnicityOther.3 + EthnicityUnknown.3 + RaceBLACK.OR.AFRICAN.AMERICAN.3 + RaceASIAN.3 + RaceOTHER.3 + RaceUNKNOWN.3 + Acuity3.3 + Acuity4.3 + Acuity5.3 + SeasonSummer.3 + SeasonFall.3 + SeasonWinter.3 + Time.of.day4.8h.3 + Time.of.day8.12h.3 + Time.of.day12.16h.3 + Time.of.day16.20h.3 + Time.of.day20.24h.3 + staff.count, data = data.expand[data.expand$trans==3,])

## Acuity2.3 removed for same reason as for transition 2
```


```{r echo = FALSE}
cox.zph(c3)
## Acuity only one that is significant

```


```{r}
## log-mimus-log plot
fit32<-survfit(Surv(time, status) ~ Race, data = data.msmul[data.msmul$trans==3,])
plot(fit32, col=c("black","red","green","yellow","blue"), fun="cloglog", xlab = "Time (hour)", ylab = "Race")

## log-mimus-log plot
fit33<-survfit(Surv(time, status) ~ Acuity, data = data.msmul[data.msmul$trans==3,])
plot(fit33, col=c("black","red","green","yellow","blue"), fun="cloglog", xlab = "Time (hour)", ylab = "Acuity Level")

## log-mimus-log plot
fit34<-survfit(Surv(time, status) ~ Season, data = data.msmul[data.msmul$trans==3,])
plot(fit34, col=c("black","red","green","yellow"), fun="cloglog", xlab = "Time (hour)", ylab = "Season")

## log-mimus-log plot
fit35<-survfit(Surv(time, status) ~ Time.of.day, data = data.msmul[data.msmul$trans==3,])
plot(fit35, col=c("black","red","green","yellow","blue","purple"), fun="cloglog", xlab = "Time (hour)", ylab = "Time of the day")
```


```{r echo = FALSE}
beta <- coef(c3)
HR <- round(exp(beta),3)
se   <- sqrt(diag(c3$var))
p    <- round(1 - pchisq((beta/se)^2, 1),3)
CI   <- round(exp(confint(c3)), 3)

table3 <- cbind(HR, CI, p)
colnames(table3)<-c("HR","lower_CI","upper_CI","P-value")
table3<-as.data.frame(table3)
table3
```


## Transition 4 (room to contact)

```{r echo = FALSE}
## Transition 4 (room to contact)
c4 <- coxph(Surv(time, status) ~ strata(trans) + Age + GenderF.4 + EthnicityHispanic.or.Latino.4 + EthnicityOther.4 + EthnicityUnknown.4 + RaceBLACK.OR.AFRICAN.AMERICAN.4 + RaceASIAN.4 + RaceOTHER.4 + RaceUNKNOWN.4 + Acuity2.4 + Acuity3.4 + Acuity4.4 + Acuity5.4 + SeasonSummer.4 + SeasonFall.4 + SeasonWinter.4 + Time.of.day4.8h.4 + Time.of.day8.12h.4 + Time.of.day12.16h.4 + Time.of.day16.20h.4 + Time.of.day20.24h.4 + staff.count, data = data.expand[data.expand$trans==4,])
```


```{r echo = FALSE}
cox.zph(c4)
## Acuity again
```

```{r}
## log-mimus-log plot
fit42<-survfit(Surv(time, status) ~ Race, data = data.msmul[data.msmul$trans==4,])
plot(fit42, col=c("black","red","green","yellow","blue"), fun="cloglog", xlab = "Time (hour)", ylab = "Race")

## log-mimus-log plot
fit44<-survfit(Surv(time, status) ~ Season, data = data.msmul[data.msmul$trans==4,])
plot(fit44, col=c("black","red","green","yellow"), fun="cloglog", xlab = "Time (hour)", ylab = "Season")

## log-mimus-log plot
fit45<-survfit(Surv(time, status) ~ Time.of.day, data = data.msmul[data.msmul$trans==4,])
plot(fit45, col=c("black","red","green","yellow","blue","purple"), fun="cloglog", xlab = "Time (hour)", ylab = "Time of the day")
```


```{r}
## log-mimus-log plot
fit43<-survfit(Surv(time, status) ~ Acuity, data = data.msmul[data.msmul$trans==4,])
plot(fit43, col=c("black","red","green","yellow","blue"), fun="cloglog", xlab = "Time (hour)", ylab = "Acuity Level")
## Here ESI 1 starts out slow but rapidly catches the other groups ... 

```


```{r echo = FALSE}
beta <- coef(c4)
HR <- round(exp(beta),3)
se   <- sqrt(diag(c4$var))
p    <- round(1 - pchisq((beta/se)^2, 1),3)
CI   <- round(exp(confint(c4)), 3)

table4 <- cbind(HR, CI, p)
colnames(table4)<-c("HR","lower_CI","upper_CI","P-value")
table4<-as.data.frame(table4)
table4
```


## Transition 5 (contact to disposition)

```{r echo = FALSE}
## Transition 5 (contact to disposition)
c5 <- coxph(Surv(time, status) ~ strata(trans) + Age + GenderF.5 + EthnicityHispanic.or.Latino.5 + EthnicityOther.5 + EthnicityUnknown.5 + RaceBLACK.OR.AFRICAN.AMERICAN.5 + RaceASIAN.5 + RaceOTHER.5 + RaceUNKNOWN.5 + Acuity2.5 + Acuity3.5 + Acuity4.5 + Acuity5.5 + SeasonSummer.5 + SeasonFall.5 + SeasonWinter.5 + Time.of.day4.8h.5 + Time.of.day8.12h.5 + Time.of.day12.16h.5 + Time.of.day16.20h.5 + Time.of.day20.24h.5 + staff.count, data = data.expand[data.expand$trans==5,])

```

```{r echo = FALSE}
cox.zph(c5)
## Time of day ... 

```


```{r}

## log-mimus-log plot
fit52<-survfit(Surv(time, status) ~ Race, data = data.msmul[data.msmul$trans==5,])
plot(fit52, col=c("black","red","green","yellow","blue"), fun="cloglog", xlab = "Time (hour)", ylab = "Race")

## log-mimus-log plot
fit53<-survfit(Surv(time, status) ~ Acuity, data = data.msmul[data.msmul$trans==5,])
plot(fit53, col=c("black","red","green","yellow","blue"), fun="cloglog", xlab = "Time (hour)", ylab = "Acuity Level")

## log-mimus-log plot
fit54<-survfit(Surv(time, status) ~ Season, data = data.msmul[data.msmul$trans==5,])
plot(fit54, col=c("black","red","green","yellow"), fun="cloglog", xlab = "Time (hour)", ylab = "Season")

```


```{r}
## log-mimus-log plot
fit55<-survfit(Surv(time, status) ~ Time.of.day, data = data.msmul[data.msmul$trans==5,])
plot(fit55, col=c("black","red","green","yellow","blue","purple"), fun="cloglog", xlab = "Time (hour)", ylab = "Time of the day")

## Black line is late night 0-4 am - starts out slow but the catches up ... 

```


```{r echo = FALSE}
beta <- coef(c5)
HR <- round(exp(beta),3)
se   <- sqrt(diag(c5$var))
p    <- round(1 - pchisq((beta/se)^2, 1),3)
CI   <- round(exp(confint(c5)), 3)

table5 <- cbind(HR, CI, p)
colnames(table5)<-c("HR","lower_CI","upper_CI","P-value")
table5<-as.data.frame(table5)
table5
```


## Transition 6 (disposition to departure)


```{r echo = FALSE}
## Transition 6 (disposition to departure)
c6 <- coxph(Surv(time, status) ~ strata(trans) + Age + GenderF.6 + EthnicityHispanic.or.Latino.6 + EthnicityOther.6 + EthnicityUnknown.6 + RaceBLACK.OR.AFRICAN.AMERICAN.6 + RaceASIAN.6 + RaceOTHER.6 + RaceUNKNOWN.6 + Acuity2.6 + Acuity3.6 + Acuity4.6 + Acuity5.6 + SeasonSummer.6 + SeasonFall.6 + SeasonWinter.6 + Time.of.day4.8h.6 + Time.of.day8.12h.6 + Time.of.day12.16h.6 + Time.of.day16.20h.6 + Time.of.day20.24h.6 + staff.count, data = data.expand[data.expand$trans==6,])


```


```{r echo = FALSE}
cox.zph(c6)
## TIme of day, maybe season ... 

```


```{r}
## log-mimus-log plot
fit62<-survfit(Surv(time, status) ~ Race, data = data.msmul[data.msmul$trans==6,])
plot(fit62, col=c("black","red","green","yellow","blue"), fun="cloglog", xlab = "Time (hour)", ylab = "Race")

## log-mimus-log plot
fit63<-survfit(Surv(time, status) ~ Acuity, data = data.msmul[data.msmul$trans==6,])
plot(fit63, col=c("black","red","green","yellow","blue"), fun="cloglog", xlab = "Time (hour)", ylab = "Acuity Level")

## log-mimus-log plot
fit64<-survfit(Surv(time, status) ~ Season, data = data.msmul[data.msmul$trans==6,])
plot(fit64, col=c("black","red","green","yellow"), fun="cloglog", xlab = "Time (hour)", ylab = "Season")

## log-mimus-log plot
fit65<-survfit(Surv(time, status) ~ Time.of.day, data = data.msmul[data.msmul$trans==6,])
plot(fit65, col=c("black","red","green","yellow","blue","purple"), fun="cloglog", xlab = "Time (hour)", ylab = "Time of the day")
```


```{r echo = FALSE}
beta <- coef(c6)
HR <- round(exp(beta),3)
se   <- sqrt(diag(c6$var))
p    <- round(1 - pchisq((beta/se)^2, 1),3)
CI   <- round(exp(confint(c6)), 3)

table6 <- cbind(HR, CI, p)
colnames(table6)<-c("HR","lower_CI","upper_CI","P-value")
table6<-as.data.frame(table6)
table6
```

## PH assumption plots

```{r}
## Age PH assumption
par(mfrow = c(3,2))

plot(cox.zph(c1, transform = 'log')[1], pch = 19, cex = 0.2, main = "Transition 1", cex.main = 1.5, cex.lab = 1.2)
plot(cox.zph(c2, transform = 'log')[1], pch = 19, cex = 0.2, main = "Transition 2", cex.main = 1.5, cex.lab = 1.2)
plot(cox.zph(c3, transform = 'log')[1], pch = 19, cex = 0.2, main = "Transition 3", cex.main = 1.5, cex.lab = 1.2)
plot(cox.zph(c4, transform = 'log')[1], pch = 19, cex = 0.2, main = "Transition 4", cex.main = 1.5, cex.lab = 1.2)
plot(cox.zph(c5, transform = 'log')[1], pch = 19, cex = 0.2, main = "Transition 5", cex.main = 1.5, cex.lab = 1.2)
plot(cox.zph(c6, transform = 'log')[1], pch = 19, cex = 0.2, main = "Transition 6", cex.main = 1.5, cex.lab = 1.2)

```

```{r}
## staff.count PH assumption

pdf("StaffCount_PH.pdf")
par(mfrow = c(3,2))

plot(cox.zph(c1, transform = 'log')[22], main = "Transition 1", cex.main = 1.5, cex.lab = 1.2)
plot(cox.zph(c2, transform = 'log')[21], main = "Transition 2", cex.main = 1.5, cex.lab = 1.2)
plot(cox.zph(c3, transform = 'log')[21], main = "Transition 3", cex.main = 1.5, cex.lab = 1.2)
plot(cox.zph(c4, transform = 'log')[22], main = "Transition 4", cex.main = 1.5, cex.lab = 1.2)
plot(cox.zph(c5, transform = 'log')[22], main = "Transition 5", cex.main = 1.5, cex.lab = 1.2)
plot(cox.zph(c6, transform = 'log')[22], main = "Transition 6", cex.main = 1.5, cex.lab = 1.2)

dev.off()


```


### Acuity 


Below is S10 Figure plot.

```{r}

## Acuity Level PH assumption
pdf("Acuity PH.pdf")

cols <- brewer.pal(7, "Set1")
par(mfrow = c(3,2), oma = c(0,0,0,0), mar = c(4, 3.5, 2, 1))

plot(fit13, col=cols, fun="cloglog", lwd = 2,
     xlab = "", ylab = "", xlim = c(0.01, 10))
legend("bottomright", paste("ESI", 1:5), col=cols, lty=1, bty="n", lwd = 2)
mtext("Time (hours)", 1, line=2.5, cex=1.1)
mtext("log(-log(S(t)))", 2, line = 2.25, cex=1.1)
mtext("Reg -> Room", 3, line = 0.25, cex=1.1)

plot(fit23, col=cols, fun="cloglog", lwd = 2,
     xlab = "", ylab = "", xlim = c(0.01, 10))
legend("bottomright", paste("ESI", 1:5), col=cols, lty=1, bty="n", lwd = 2)
mtext("Time (hours)", 1, line=2.5, cex=1.1)
mtext("log(-log(S(t)))", 2, line = 2.25, cex=1.1)
mtext("Reg -> Left", 3, line = 0.25, cex=1.1)

plot(fit33, col=cols, fun="cloglog", lwd = 2,
     xlab = "", ylab = "", xlim = c(0.01, 10))
legend("bottomright", paste("ESI", 1:5), col=cols, lty=1, bty="n", lwd = 2)
mtext("Time (hours)", 1, line=2.5, cex=1.1)
mtext("log(-log(S(t)))", 2, line = 2.25, cex=1.1)
mtext("Reg -> Transfer", 3, line = 0.25, cex=1.1)

plot(fit43, col=cols, fun="cloglog", lwd = 2,
     xlab = "", ylab = "", xlim = c(0.01, 10))
legend("bottomright", paste("ESI", 1:5), col=cols, lty=1, bty="n", lwd = 2)
mtext("Time (hours)", 1, line=2.5, cex=1.1)
mtext("log(-log(S(t)))", 2, line = 2.25, cex=1.1)
mtext("Room -> Contact", 3, line = 0.25, cex=1.1)

plot(fit53, col=cols, fun="cloglog", lwd = 2,
     xlab = "", ylab = "", xlim = c(0.01, 10))
legend("bottomright", paste("ESI", 1:5), col=cols, lty=1, bty="n", lwd = 2)
mtext("Time (hours)", 1, line=2.5, cex=1.1)
mtext("log(-log(S(t)))", 2, line = 2.25, cex=1.1)
mtext("Contact -> Disp", 3, line = 0.25, cex=1.1)

plot(fit63, col=cols, fun="cloglog", lwd = 2,
     xlab = "", ylab = "", xlim = c(0.01, 10))
legend("bottomright", paste("ESI", 1:5), col=cols, lty=1, bty="n", lwd = 2)
mtext("Time (hours)", 1, line=2.5, cex=1.1)
mtext("log(-log(S(t)))", 2, line = 2.25, cex=1.1)
mtext("Disp -> Depart", 3, line = 0.25, cex=1.1)


dev.off()

```


## Forest Plot of HRs


```{r include = FALSE}


table1.mod <- rbind(table1[1,], c(1, 1, 1, 1), table1[2,], c(1, 1, 1, 1), table1[3:5,], c(1, 1, 1, 1), table1[6:9,], c(1, 1, 1, 1), table1[10:13,], c(1, 1, 1, 1), table1[14:16,], c(1, 1, 1, 1), table1[17:22,])

table2.mod <- rbind(table2[1,], c(1, 1, 1, 1), table2[2,], c(1, 1, 1, 1), table2[3:5,], c(1, 1, 1, 1), table2[6:9,], c(1, 1, 1, 1), table2[10:12,], c(1, 1, 1, 1), table2[13:15,], c(1, 1, 1, 1), table2[16:21,])

table3.mod <- rbind(table3[1,], c(1, 1, 1, 1), table3[2,], c(1, 1, 1, 1), table3[3:5,], c(1, 1, 1, 1), table3[6:9,], c(1, 1, 1, 1), table3[10:12,], c(1, 1, 1, 1), table3[13:15,], c(1, 1, 1, 1), table3[16:21,])

table4.mod <- rbind(table4[1,], c(1, 1, 1, 1), table4[2,], c(1, 1, 1, 1), table4[3:5,], c(1, 1, 1, 1), table4[6:9,], c(1, 1, 1, 1), table4[10:13,], c(1, 1, 1, 1), table4[14:16,], c(1, 1, 1, 1), table4[17:22,])

table5.mod <- rbind(table5[1,], c(1, 1, 1, 1), table5[2,], c(1, 1, 1, 1), table5[3:5,], c(1, 1, 1, 1), table5[6:9,], c(1, 1, 1, 1), table5[10:13,], c(1, 1, 1, 1), table5[14:16,], c(1, 1, 1, 1), table5[17:22,])

table6.mod <- rbind(table6[1,], c(1, 1, 1, 1), table6[2,], c(1, 1, 1, 1), table6[3:5,], c(1, 1, 1, 1), table6[6:9,], c(1, 1, 1, 1), table6[10:13,], c(1, 1, 1, 1), table6[14:16,], c(1, 1, 1, 1), table6[17:22,])


table1.mod$transition<-"Reg->Room"
table2.mod$transition<-"Reg->Left"
table3.mod$transition<-"Reg->Transfer"
table4.mod$transition<-"Room->Contact"
table5.mod$transition<-"Contact->Disp"
table6.mod$transition<-"Disp->Depart"

```


Join the tables together for plotting.  Show only results for left wo/being seen and time to room in the manuscript.  Put all the transitions in a table for supplemental.  


```{r}
## 'table' is for transitions straight 'through'
table <- rbind(table1.mod,table4.mod,table5.mod,table6.mod)

## tableLeft is for left and transfers
tableLeft <- rbind(table2.mod, table3.mod)

table$transition <- factor(table$transition, 
                           levels = c("Reg->Room", "Room->Contact",
                                      "Contact->Disp", "Disp->Depart"))
                                      
table$VariableGroup <- rep(c("Age", 
                        "Gender", "Gender", 
                        "Ethnicity", "Ethnicity", "Ethnicity", "Ethnicity",
                        "Race", "Race", "Race", "Race", "Race",
                        "ESI", "ESI", "ESI", "ESI", "ESI",
                        "Season", "Season", "Season", "Season", 
                        "Time of the day", "Time of the day", "Time of the day", "Time of the day",
                        "Time of the day", "Time of the day", "Number of ED physicians"), 
                      4)

table$VariableGroup <- factor(table$VariableGroup, levels = c("Age", 
                        "Gender", "Ethnicity",
                        "Race", "ESI",
                        "Season", "Time of the day", "Number of ED physicians"), labels = c("Age", 
                        "Gender", "Ethnicity",
                        "Race", "ESI",
                        "Season", "Time of the day", "Number of ED physicians"))

table$VariableLevels <- rep(c("Age", 
                        "Male", "Female", 
                        "Not Hispanic", "Hispanic", "Other", "Unknown",
                        "White", "Black", "Asian", "Other","Unknown",
                        "1", "2", "3", "4", "5", 
                        "Spring", "Summer", "Fall", "Winter", 
                        "0-4", "4-8", "8-12", "12-16", "16-20", "20-24",
                        "Number"), 
                     4)

table$VariableLevels <- factor(table$VariableLevels, levels = c("Age", 
                        "Male", "Female", 
                        "Not Hispanic", "Hispanic", ## "Other", "Unknown",
                        "White", "Black", "Asian", "Other","Unknown",
                        "1", "2", "3", "4", "5", 
                        "Spring", "Summer", "Fall", "Winter", 
                        "0-4", "4-8", "8-12", "12-16", "16-20", "20-24",
                        "Num"), labels = c("Age", 
                        "Male", "Female", 
                        "Not Hisp", "Hispanic", ## "Other", "Unknown",
                        "White", "Black", "Asian", "Other","Unknown",
                        "1", "2", "3", "4", "5", 
                        "Spring", "Summer", "Fall", "Winter", 
                        "0-4", "4-8", "8-12", "12-16", "16-20", "20-24",
                        "Number"))

## plot might look better on logHR scale because symmetric about zero 
table$logHR <- log(table$HR)
table$logUpperCI <- log(table$upper_CI)
table$logLowerCI <- log(table$lower_CI)


table$CI <- paste(table$lower_CI, table$upper_CI, sep = ", ")

write.csv(table[,c("transition", "VariableGroup", "VariableLevels", "HR", "CI", "P-value")], 
          file = "tableMainHRs.csv")


```


Table for left wo/being seen and redirects 


```{r}
tableLeft$VariableGroup <- rep(c("Age", 
                        "Gender", "Gender", 
                        "Ethnicity", "Ethnicity", "Ethnicity", "Ethnicity",
                        "Race", "Race", "Race", "Race", "Race",
                        "ESI", "ESI", "ESI", "ESI",
                        "Season", "Season", "Season", "Season", 
                        "Time of the day", "Time of the day", "Time of the day", "Time of the day",
                        "Time of the day", "Time of the day", "Number of ED physicians"), 
                      2)

tableLeft$VariableGroup <- factor(tableLeft$VariableGroup, levels = c("Age", 
                        "Gender", "Ethnicity",
                        "Race", "ESI",
                        "Season", "Time of the day", "Number of ED physicians"), labels = c("Age", 
                        "Gender", "Ethnicity",
                        "Race", "ESI",
                        "Season", "Time of the day", "Number of ED physicians"))

tableLeft$VariableLevels <- rep(c("Age", 
                        "Male", "Female", 
                        "Not Hispanic", "Hispanic", "Other", "Unknown",
                        "White", "Black", "Asian", "Other","Unknown",
                        "1-2", "3", "4", "5", 
                        "Spring", "Summer", "Fall", "Winter", 
                        "0-4", "4-8", "8-12", "12-16", "16-20", "20-24",
                        "Number"), 
                     2)

tableLeft$VariableLevels <- factor(tableLeft$VariableLevels, levels = c("Age", 
                        "Male", "Female", 
                        "Not Hispanic", "Hispanic", ## "Other", "Unknown",
                        "White", "Black", "Asian", "Other","Unknown",
                        "1-2", "3", "4", "5", 
                        "Spring", "Summer", "Fall", "Winter", 
                        "0-4", "4-8", "8-12", "12-16", "16-20", "20-24",
                        "Num"), labels = c("Age", 
                        "Male", "Female", 
                        "Not Hisp", "Hispanic", ## "Other", "Unknown",
                        "White", "Black", "Asian", "Other","Unknown",
                        "1-2", "3", "4", "5", 
                        "Spring", "Summer", "Fall", "Winter", 
                        "0-4", "4-8", "8-12", "12-16", "16-20", "20-24",
                        "Number"))

head(tableLeft)

tableLeft$CI <- paste(tableLeft$lower_CI, tableLeft$upper_CI, sep = ", ")

write.csv(tableLeft[,c("transition", "VariableGroup", "VariableLevels", "HR", "CI", "P-value")], 
          file = "tableLeft.csv")

```


Below is Figure 2 in the paper. 


```{r echo = FALSE}
panel.groups.mydotplot <- function(x, y, subscripts, up, lo,
                                   col=NA, col.line=NA, ...) {
  panel.points(x, y, ...)
  ## taking out the panel.segments which removes the CIs ... 
  ## panel.segments(x, lo[subscripts], x, up[subscripts], col=col.line, ...)
}

panel.mydotplot <- function(x, y, subscripts, groups, ..., jitter=0.3) {
  groups <- factor(groups)
  jitter <- seq(-1,1,len=nlevels(groups))*jitter
  xx <- x[, drop = TRUE]
  xx <- as.numeric(xx) + jitter[as.numeric(groups[subscripts])]
#  browser()
  panel.dotplot(x, y, groups=groups, subscripts=subscripts, pch=NA, ...) ##
  panel.superpose(xx, y, groups=groups, subscripts=subscripts,
                  panel.groups=panel.groups.mydotplot, ...)
}


## Log HR 
pdf("HRplot.pdf")
idx <- which(table$VariableGroup %in% c("ESI", "Season", "Time of the day"))
## Need to subset and re-factor to remove factor levels not needed 
tableSub <- table[idx,]
tableSub$VariableGroup <- factor(tableSub$VariableGroup)
tableSub$VariableLevles <- factor(tableSub$VariableLevels)
trellis.par.set(superpose.symbol = list(pch = 20, cex = 2))
res <- dotplot(HR ~ VariableLevels | VariableGroup, groups = transition,   

               data=tableSub, as.table=TRUE, horizontal=FALSE,
               scales = list(x = list(rot = 45, relation = "free", cex = 0.8), 
                             y = list(alternating = FALSE, log=2)),
               prepanel = function(x,y,...) {
                 xx <- x[, drop = TRUE]
                 list(xlim = levels(xx),
                      xat=sort(unique(as.numeric(xx))))
               },
               auto.key=list(text=c("Reg-Room","Room-Cont","Cont-Disp","Disp-Depart"), 
                             columns=4, cex = 1),
               panel=panel.mydotplot,
               layout = c(1,3),
               ylab = list(cex = 1.2))
res <- res + layer(panel.refline(h = 0))
print(res)
dev.off()


```


# Multistate model fit 


Here fit the multistate model by fitting a Cox model for each transition, then get predictions for each covariate controlling for the other covariates.  


## No covariates 

Need this for overall waiting times in each state 


```{r}

cnull <- coxph(Surv(time, status) ~ strata(trans), data = data.expand, method = "breslow")

covars <- c("Gender", "Acuity")
idx1 <- with(data.msmul, which(Acuity == 1))
pat.null <- data.msmul[rep(idx1[1], 6), covars]
pat.null$Gender[1:6] <- "M"
summary(pat.null)

pat.null$trans <- 1:6
attr(pat.null, "trans") <- tmat 
class(pat.null) <- c("msdata", "data.frame")
pat.null <- expand.covs(pat.null, covars, longnames = TRUE)
pat.null$strata <- pat.null$trans

msf.null <- msfit(cnull, pat.null, trans = tmat)
pt.null <- probtrans(msf.null, predt = 0)
elos.null <- ELOS(pt.null)[1,1:4] 
round(elos.null, 2)

```


## Full Cox model


Note - Merged Acuity levels 1 and 2 for transitions 2 (left wo/being seen) and 3 (immediate transfer wi/NCH) since no events for Acuity 1 (Acuity2.2 + Acuity2.3 removed).


```{r, include = FALSE}
## Levels of covariates used for predictions:  
## Acuity = 4 (most common)
## adjusting for age = 1 years (most common)
## gender = male
## ethnicity = Not Hispanic or Latino
## race = white
## Season = Winter
## Time.of.day == "16-20h"
## staff.count = 8 (most common)


summary(data.filtered$Age)
## table(data.filtered$Age)
table(data.filtered$Gender)
table(data.filtered$Ethnicity)
table(data.filtered$Race)
table(data.filtered$Acuity)
table(data.filtered$Season)
table(data.filtered$Time.of.day)
table(data.filtered$staff.count)
table(data.filtered$Acuity.Level)

## Get separate predictions for each acuity level ... 
cfull <- coxph(Surv(time, status) ~ strata(trans) + Age + GenderF.1 + GenderF.2 + GenderF.3 + GenderF.4 + GenderF.5 + GenderF.6 + EthnicityHispanic.or.Latino.1 + EthnicityHispanic.or.Latino.2 + EthnicityHispanic.or.Latino.3 + EthnicityHispanic.or.Latino.4 + EthnicityHispanic.or.Latino.5 + EthnicityHispanic.or.Latino.6 + EthnicityOther.1 + EthnicityOther.2 + EthnicityOther.3 + EthnicityOther.4 + EthnicityOther.5 + EthnicityOther.6 + EthnicityUnknown.1 + EthnicityUnknown.2 + EthnicityUnknown.3 + EthnicityUnknown.4 + EthnicityUnknown.5 + EthnicityUnknown.6 + RaceBLACK.OR.AFRICAN.AMERICAN.1 + RaceBLACK.OR.AFRICAN.AMERICAN.2 + RaceBLACK.OR.AFRICAN.AMERICAN.3 + RaceBLACK.OR.AFRICAN.AMERICAN.4 + RaceBLACK.OR.AFRICAN.AMERICAN.5 + RaceBLACK.OR.AFRICAN.AMERICAN.6 + RaceASIAN.1 + RaceASIAN.2 + RaceASIAN.3 + RaceASIAN.4 + RaceASIAN.5 + RaceASIAN.6 + RaceOTHER.1 + RaceOTHER.2 + RaceOTHER.3 + RaceOTHER.4 + RaceOTHER.5 + RaceOTHER.6 + RaceUNKNOWN.1 + RaceUNKNOWN.2 + RaceUNKNOWN.3 + RaceUNKNOWN.4 + RaceUNKNOWN.5 + RaceUNKNOWN.6 + Acuity2.1 + Acuity2.4 + Acuity2.5 + Acuity2.6 + Acuity3.1 + Acuity3.2 + Acuity3.3 + Acuity3.4 + Acuity3.5 + Acuity3.6 + Acuity4.1 + Acuity4.2 + Acuity4.3 + Acuity4.4 + Acuity4.5 + Acuity4.6 + Acuity5.1 + Acuity5.2 + Acuity5.3 + Acuity5.4 + Acuity5.5 + Acuity5.6 + SeasonSummer.1 + SeasonSummer.2 + SeasonSummer.3 + SeasonSummer.4 + SeasonSummer.5 + SeasonSummer.6 + SeasonFall.1 + SeasonFall.2 + SeasonFall.3 + SeasonFall.4 + SeasonFall.5 + SeasonFall.6 + SeasonWinter.1 + SeasonWinter.2 + SeasonWinter.3 + SeasonWinter.4 + SeasonWinter.5 + SeasonWinter.6 + Time.of.day4.8h.1 + Time.of.day4.8h.2 + Time.of.day4.8h.3 + Time.of.day4.8h.4 + Time.of.day4.8h.5 + Time.of.day4.8h.6 + Time.of.day8.12h.1 + Time.of.day8.12h.2 + Time.of.day8.12h.3 + Time.of.day8.12h.4 + Time.of.day8.12h.5 + Time.of.day8.12h.6 + Time.of.day12.16h.1 + Time.of.day12.16h.2 + Time.of.day12.16h.3 + Time.of.day12.16h.4 + Time.of.day12.16h.5 + Time.of.day12.16h.6 + Time.of.day16.20h.1 + Time.of.day16.20h.2 + Time.of.day16.20h.3 + Time.of.day16.20h.4 + Time.of.day16.20h.5 + Time.of.day16.20h.6 + Time.of.day20.24h.1 + Time.of.day20.24h.2 + Time.of.day20.24h.3 + Time.of.day20.24h.4 + Time.of.day20.24h.5 + Time.of.day20.24h.6 + staff.count, data = data.expand, method = "breslow")


```


## Acuity level 

Predictions based on full multivariable model for acuity level.  Used to obtain stacked probability plots and expected length of stay (ELOS) plots. 

```{r}
## Levels of covariates used for predictions:  
## Acuity = 4 (most common)
## adjusting for age = 1 years (most common)
## gender = male
## ethnicity = Not Hispanic or Latino
## race = white
## Season = Winter
## Time.of.day == "16-20h"
## staff.count = 8 (most common)

## Acuity level 1
covars <- c("Age", "Gender", "Ethnicity", "Race", "Acuity", "Season", "Time.of.day", "staff.count")
idx1 <- with(data.msmul, which(Acuity == 1))
pat.acuity1 <- data.msmul[rep(idx1[1], 6), covars]
pat.acuity1$Age[1:6] <- 1
pat.acuity1$Gender[1:6] <- "M"
pat.acuity1$Ethnicity[1:6] <- "Not Hispanic or Latino"
pat.acuity1$Race[1:6] <- "WHITE"
pat.acuity1$Season[1:6] <- "Winter"
pat.acuity1$Time.of.day[1:6] <- "16-20h"
pat.acuity1$staff.count[1:6] <- 8
pat.acuity1$Acuity[1:6] <- 1
summary(pat.acuity1)

pat.acuity1$trans <- 1:6
attr(pat.acuity1, "trans") <- tmat 
class(pat.acuity1) <- c("msdata", "data.frame")
pat.acuity1 <- expand.covs(pat.acuity1, covars, longnames = TRUE)
pat.acuity1$strata <- pat.acuity1$trans

msf.acuity1 <- msfit(cfull, pat.acuity1, trans = tmat)
pt.acuity1 <- probtrans(msf.acuity1, predt = 0)

## Get expected length of stay in each state using the ELOS function
## we can calculated restricted expectation using the tau argument
## Use the first row, columns 1-4 (see ?ELOS for definition of how calculated)
elos.acuity1 <- ELOS(pt.acuity1)[1,1:4]   


## Acuity level 2
idx2 <- with(data.msmul, which(Acuity == 2))
pat.acuity2 <- data.msmul[rep(idx2[1], 6), covars]
pat.acuity2$Age[1:6] <- 1
pat.acuity2$Gender[1:6] <- "M"
pat.acuity2$Ethnicity[1:6] <- "Not Hispanic or Latino"
pat.acuity2$Race[1:6] <- "WHITE"
pat.acuity2$Season[1:6] <- "Winter"
pat.acuity2$Time.of.day[1:6] <- "16-20h"
pat.acuity2$staff.count[1:6] <- 8
pat.acuity2$Acuity[1:6] <- 2


pat.acuity2$trans <- 1:6
attr(pat.acuity2, "trans") <- tmat 
class(pat.acuity2) <- c("msdata", "data.frame")
pat.acuity2 <- expand.covs(pat.acuity2, covars, longnames = TRUE)
pat.acuity2$strata <- pat.acuity2$trans

msf.acuity2 <- msfit(cfull, pat.acuity2, trans = tmat)
pt.acuity2 <- probtrans(msf.acuity2, predt = 0)
elos.acuity2 <- ELOS(pt.acuity2)[1,1:4]  

## Acuity level 3
idx3 <- with(data.msmul, which(Acuity == 3))
pat.acuity3 <- data.msmul[rep(idx3[1], 6), covars]
pat.acuity3$Age[1:6] <- 1
pat.acuity3$Gender[1:6] <- "M"
pat.acuity3$Ethnicity[1:6] <- "Not Hispanic or Latino"
pat.acuity3$Race[1:6] <- "WHITE"
pat.acuity3$Season[1:6] <- "Winter"
pat.acuity3$Time.of.day[1:6] <- "16-20h"
pat.acuity3$staff.count[1:6] <- 8
pat.acuity3$Acuity[1:6] <- 3

pat.acuity3$trans <- 1:6
attr(pat.acuity3, "trans") <- tmat 
class(pat.acuity3) <- c("msdata", "data.frame")
pat.acuity3 <- expand.covs(pat.acuity3, covars, longnames = TRUE)
pat.acuity3$strata <- pat.acuity3$trans

msf.acuity3 <- msfit(cfull, pat.acuity3, trans = tmat)
pt.acuity3 <- probtrans(msf.acuity3, predt = 0)
elos.acuity3 <- ELOS(pt.acuity3)[1,1:4]  

## Acuity level 4
idx4 <- with(data.msmul, which(Acuity == 4))
pat.acuity4 <- data.msmul[rep(idx4[1], 6), covars]
pat.acuity4$Age[1:6] <- 1
pat.acuity4$Gender[1:6] <- "M"
pat.acuity4$Ethnicity[1:6] <- "Not Hispanic or Latino"
pat.acuity4$Race[1:6] <- "WHITE"
pat.acuity4$Season[1:6] <- "Winter"
pat.acuity4$Time.of.day[1:6] <- "16-20h"
pat.acuity4$staff.count[1:6] <- 8
pat.acuity4$Acuity[1:6] <- 4


pat.acuity4$trans <- 1:6
attr(pat.acuity4, "trans") <- tmat 
class(pat.acuity4) <- c("msdata", "data.frame")
pat.acuity4 <- expand.covs(pat.acuity4, covars, longnames = TRUE)
pat.acuity4$strata <- pat.acuity4$trans

msf.acuity4 <- msfit(cfull, pat.acuity4, trans = tmat)
pt.acuity4 <- probtrans(msf.acuity4, predt = 0)
elos.acuity4 <- ELOS(pt.acuity4)[1,1:4]  

## Acuity level 5
idx5 <- with(data.msmul, which(Acuity == 5))
pat.acuity5 <- data.msmul[rep(idx5[1], 6), covars]
pat.acuity5$Age[1:6] <- 1
pat.acuity5$Gender[1:6] <- "M"
pat.acuity5$Ethnicity[1:6] <- "Not Hispanic or Latino"
pat.acuity5$Race[1:6] <- "WHITE"
pat.acuity5$Season[1:6] <- "Winter"
pat.acuity5$Time.of.day[1:6] <- "16-20h"
pat.acuity5$staff.count[1:6] <- 8
pat.acuity5$Acuity[1:6] <- 5


pat.acuity5$trans <- 1:6
attr(pat.acuity5, "trans") <- tmat 
class(pat.acuity5) <- c("msdata", "data.frame")
pat.acuity5 <- expand.covs(pat.acuity5, covars, longnames = TRUE)
pat.acuity5$strata <- pat.acuity5$trans

msf.acuity5 <- msfit(cfull, pat.acuity5, trans = tmat)
pt.acuity5 <- probtrans(msf.acuity5, predt = 0)
elos.acuity5 <- ELOS(pt.acuity5)[1,1:4]  
```


### Acuity expected length of stay


Below is a dotplot of the ELOS for each state by Acuity level. 

```{r}
## Change name from Acuity to ESI = emergency severity index
pdf("AcuityELOS.pdf")
cols <- brewer.pal(7, "YlOrRd")
cols <- rev(cols[3:7])
elos.acuity.df <- expand.grid(State = c("Registration","Room", "Contact", "Disposition"), Acuity = paste("ESI", 1:5))
elos.acuity.df$State <- factor(elos.acuity.df$State, levels = c("Registration","Room", "Contact", "Disposition"))
elos.acuity.df$ELOS <- c(elos.acuity1, elos.acuity2, elos.acuity3, elos.acuity4, elos.acuity5)
trellis.par.set(superpose.symbol = list(pch = 20, cex = 2))
dotplot(State ~ ELOS, groups = Acuity, data = elos.acuity.df, 
        xlim = c(0, max(elos.acuity1, elos.acuity2, elos.acuity3, elos.acuity4, elos.acuity5)+0.1), xlab = list("Expected length of stay (hours)", cex = 1.2), auto.key = list(columns=5, cex = 1), scales = list(x = list(cex = 1.2), y = list(cex = 1.2)), par.settings = simpleTheme(col=cols))
dev.off()

```


Here getting actual mean and median times to report in paper 

```{r}
names(pt.acuity1)
dim(pt.acuity1[[1]])
head(pt.acuity1[[1]])
fx <- function(x) {
  idx <- min(which(x[[1]]$pstate1 < 0.5))
  x[[1]]$time[idx]
}
res <- sapply(list(pt.acuity1, pt.acuity2, pt.acuity3, pt.acuity4, pt.acuity5), fx)
res
## 0.18 0.43 1.08 1.28 1.28
res*60
## 10.8 25.8 64.8 76.8 76.8

min(which(pt.acuity1[[1]]$pstate1 < 0.5))
min(which(pt.acuity1[[1]]$pstate1 < 0.5))
pt.acuity1[[1]][250:255,]

elos.acuity.df
elos.acuity.df[elos.acuity.df$State == "Registration",]
round(elos.acuity.df[elos.acuity.df$State == "Registration","ELOS"]*60, 1)
## 11.5 38.5 85.9 95.4 95.6

elos.acuity.df[elos.acuity.df$State == "Contact",]
round(elos.acuity.df[elos.acuity.df$State == "Contact","ELOS"]*60, 1)
elos.acuity.df[elos.acuity.df$State == "Disposition",]

```


### Acuity stacked transition probabilities


```{r echo = FALSE}

pdf("Acuity.pdf")

cols <- brewer.pal(7, "YlOrBr")
cols <- c(rev(cols[1:5]),cols[6:7])

par(mfrow = c(2,3), oma = c(0,0,0,0.5), mar = c(4,4,2,0.5))

plot(pt.acuity1, xlim = c(0,5), main = "ESI = 1", cex.main = 1.8, xlab="", ylab="", cex.lab = 1.5,
     type = "filled", col = cols, legend = rep("", 7))
mtext("Hours since Registration", 1, line=2.25, cex=1)
mtext("Probability", 2, line = 2.25, cex=1)

plot(pt.acuity2, xlim = c(0,5), main = "ESI = 2", cex.main = 1.8, xlab="", ylab="", cex.lab = 1.5,
     type = "filled", col = cols, legend = rep("", 7))
mtext("Hours since Registration", 1, line=2.25, cex=1)
mtext("Probability", 2, line = 2.25, cex=1)

plot(pt.acuity3, xlim = c(0,5), main = "ESI = 3", cex.main = 1.8, xlab="", ylab="", cex.lab = 1.5,
     type = "filled", col = cols, legend = rep("", 7))
mtext("Hours since Registration", 1, line=2.25, cex=1)
mtext("Probability", 2, line = 2.25, cex=1)

plot(pt.acuity4, xlim = c(0,5), main = "ESI = 4", cex.main = 1.8, xlab="", ylab="", cex.lab = 1.5,
     type = "filled", col = cols, legend = rep("", 7))
mtext("Hours since Registration", 1, line=2.25, cex=1)
mtext("Probability", 2, line = 2.25, cex=1)

plot(pt.acuity5, xlim = c(0,5), main = "ESI = 5", cex.main = 1.8, xlab="", ylab="", cex.lab = 1.5,
     type = "filled", col = cols, legend = rep("", 7))
mtext("Hours since Registration", 1, line=2.25, cex=1)
mtext("Probability", 2, line = 2.25, cex=1)

## Put the legend in the six position ... 

## Dummy plot 
plot(0:1, 0:1, xlab="", ylab="", axes=FALSE)

legend("center", 
       legend = c("Registration", "Room", "Contact", "Disposition", 
                  "Discharge", "Left", "Redirect"),
       fill = cols, horiz = FALSE, xpd = NA, cex = 1.5, bty = "n")

dev.off()
```


## Season

```{r include = FALSE}
## Levels of covariates used for predictions:  
## Acuity = 4 (most common)
## adjusting for age = 1 years (most common)
## gender = male
## ethnicity = Not Hispanic or Latino
## race = white
## Season = Winter
## Time.of.day == "16-20h"
## staff.count = 8 (most common)

covars <- c("Age", "Gender", "Ethnicity", "Race", "Acuity", "Season", "Time.of.day", "staff.count")

## Spring
idx1 <- with(data.msmul, which(Season == "Spring"))
pat.season <- data.msmul[rep(idx1[1], 6), covars]
pat.season$Age[1:6] <- 1
pat.season$Gender[1:6] <- "M"
pat.season$Ethnicity[1:6] <- "Not Hispanic or Latino"
pat.season$Race[1:6] <- "WHITE"
pat.season$Season[1:6] <- "Spring"
pat.season$Time.of.day[1:6] <- "16-20h"
pat.season$staff.count[1:6] <- 8
pat.season$Acuity[1:6] <- 4

pat.season$trans <- 1:6
attr(pat.season, "trans") <- tmat 
class(pat.season) <- c("msdata", "data.frame")
pat.season.expand <- expand.covs(pat.season, covars, longnames = TRUE)
pat.season.expand$strata <- pat.season.expand$trans

msf.season1 <- msfit(cfull, pat.season.expand, trans = tmat)
pt.season1 <- probtrans(msf.season1, predt = 0)
elos.season1 <- ELOS(pt.season1)[1,1:4]  

## Summer
pat.season$Season[1:6] <- "Summer"
pat.season.expand <- expand.covs(pat.season, covars, longnames = TRUE)
pat.season.expand$strata <- pat.season.expand$trans

msf.season2 <- msfit(cfull, pat.season.expand, trans = tmat)
pt.season2 <- probtrans(msf.season2, predt = 0)
elos.season2 <- ELOS(pt.season2)[1,1:4] 

## Fall
pat.season$Season[1:6] <- "Fall"
pat.season.expand <- expand.covs(pat.season, covars, longnames = TRUE)
pat.season.expand$strata <- pat.season.expand$trans

msf.season3 <- msfit(cfull, pat.season.expand, trans = tmat)
pt.season3 <- probtrans(msf.season3, predt = 0)
elos.season3 <- ELOS(pt.season3)[1,1:4] 

## Winter
pat.season$Season[1:6] <- "Winter"
pat.season.expand <- expand.covs(pat.season, covars, longnames = TRUE)
pat.season.expand$strata <- pat.season.expand$trans

msf.season4 <- msfit(cfull, pat.season.expand, trans = tmat)
pt.season4 <- probtrans(msf.season4, predt = 0)
elos.season4 <- ELOS(pt.season4)[1,1:4]

```


### Season expected length of stay 

```{r}

pdf("SeasonELOS.pdf")
## Need colors for seasons = spring, summer, fall, winter
cols <- c("violet", "green", "orange", "darkblue")
elos.season.df <- expand.grid(State = c("Registration","Room", "Contact", "Disposition"), Season = paste("Season", 1:4))
elos.season.df$State <- factor(elos.season.df$State, levels = c("Registration","Room", "Contact", "Disposition"))
elos.season.df$ELOS <- c(elos.season1, elos.season2, elos.season3, elos.season4)
trellis.par.set(superpose.symbol = list(pch = 20, cex = 2))
dotplot(State ~ ELOS, groups = Season, data = elos.season.df, 
        xlim = c(0, max(elos.season1, elos.season2, elos.season3, elos.season4)+0.1), 
        xlab = list("Expected length of stay (hours)", cex = 1.2), 
        auto.key = list(text=c("Spring","Summer","Fall","Winter"),columns=4, cex = 1.5), 
        scales = list(x = list(cex = 1.2), y = list(cex = 1.2)), 
        par.settings = simpleTheme(col=cols))
dev.off()

```


### Season stacked transition probabilities

```{r echo = FALSE}
pdf("Season.pdf")

## cols <- c("Red", "Orange", "Gold", "Yellow", "White")
cols <- brewer.pal(7, "YlOrBr")
cols <- c(rev(cols[1:5]),cols[6:7])

par(mfrow = c(2,2), oma = c(4,0.5,0,0.5), mar = c(4,3.5,2,0.5))

plot(pt.season1, xlim = c(0,5), main = "Spring", cex.main = 1.5, xlab="", ylab="", cex.lab = 1.2, type = "filled", col = cols, legend = rep("", 7))
mtext("Hours since Registration", 1, line=2.5, cex=1.2)
mtext("Probability", 2, line = 2.25, cex=1.2)

plot(pt.season2, xlim = c(0,5), main = "Summer", cex.main = 1.5, xlab="", ylab="", cex.lab = 1.2, type = "filled", col = cols, legend = rep("", 7))
mtext("Hours since Registration", 1, line=2.5, cex=1.2)
mtext("Probability", 2, line = 2.25, cex=1.2)


plot(pt.season3, xlim = c(0,5), main = "Fall", cex.main = 1.5, xlab="", ylab="", cex.lab = 1.2, type = "filled", col = cols, legend = rep("", 7))
mtext("Hours since Registration", 1, line=2.5, cex=1.2)
mtext("Probability", 2, line = 2.25, cex=1.2)


plot(pt.season4, xlim = c(0,5), main = "Winter", cex.main = 1.5, xlab="", ylab="", cex.lab = 1.2, type = "filled", col = cols, legend = rep("", 7))
mtext("Hours since Registration", 1, line=2.5, cex=1.2)
mtext("Probability", 2, line = 2.25, cex=1.2)


reset <- function() {
    par(mfrow=c(1, 1), oma=rep(0, 4), mar=rep(0, 4), new=TRUE)
    plot(0:1, 0:1, xlab="", ylab="", axes=FALSE)
    }

reset()

legend("bottom",
       legend = c("Registration", "Room", "Contact", "Disposition", "Departure", "Left", "Redirect"),
       fill = cols, ncol=4, xpd = NA, cex = 1.2, bty="n")
## horiz = TRUE, 
dev.off()
```


## Time of day

See adjustments below. Since staff count and time of day are so highly correlated (and some staff counts are not observed during certain periods), we set the staff count to the median of the given time period for better interpretation (and to avoid extrapolation outside what was observed).  Medians are below: 

  0-4h | 4-8h | 8-12h | 12-16h | 16-20h | 20-24h 
  ---- | ---- | ----- | ------ | ------ | ----
    7  |  3   | 5     | 6      | 8      | 8 


```{r include = FALSE}
## Levels of covariates used for predictions:  
## Acuity = 4 (most common)
## adjusting for age = 1 years (most common)
## gender = male
## ethnicity = Not Hispanic or Latino
## race = white
## Season = Winter
## Time.of.day == "16-20h"
## staff.count = 8 (most common)

covars <- c("Age", "Gender", "Ethnicity", "Race", "Acuity", "Season", "Time.of.day", "staff.count")

## Most common value? 
fx <- function(x) names(which.max(table(x)))
with(data.filtered, tapply(staff.count, Time.of.day, fx))
## 0-4h   4-8h  8-12h 12-16h 16-20h 20-24h 
## "8"    "3"    "5"    "5"    "8"  "8" 

## Use median value of staff count for each time period
with(data.filtered, tapply(staff.count, Time.of.day, median))
##  0-4h   4-8h  8-12h 12-16h 16-20h 20-24h 
##    7       3      5      6      8      8 

## Median has more variability and more interesting, perhaps more relevant

## 0-4h (staff.count=7)
idx1 <- with(data.msmul, which(Time.of.day == "0-4h"))
pat.Time.of.day <- data.msmul[rep(idx1[1], 6), covars]
pat.Time.of.day$Age[1:6] <- 1
pat.Time.of.day$Gender[1:6] <- "M"
pat.Time.of.day$Ethnicity[1:6] <- "Not Hispanic or Latino"
pat.Time.of.day$Race[1:6] <- "WHITE"
pat.Time.of.day$Season[1:6] <- "Winter"
pat.Time.of.day$Time.of.day[1:6] <- "0-4h"
pat.Time.of.day$staff.count[1:6] <- 7
pat.Time.of.day$Acuity[1:6] <- 4

pat.Time.of.day$trans <- 1:6
attr(pat.Time.of.day, "trans") <- tmat 
class(pat.Time.of.day) <- c("msdata", "data.frame")

pat.Time.of.day.expand <- expand.covs(pat.Time.of.day, covars, longnames = TRUE)
pat.Time.of.day.expand$strata <- pat.Time.of.day$trans

msf.Time.of.day1 <- msfit(cfull, pat.Time.of.day.expand, trans = tmat)
pt.Time.of.day1 <- probtrans(msf.Time.of.day1, predt = 0)
elos.Time.of.day1 <- ELOS(pt.Time.of.day1)[1,1:4] 

## 4-8h(staff.count=3)
pat.Time.of.day$Time.of.day[1:6] <- "4-8h"
pat.Time.of.day$staff.count[1:6] <- 3

pat.Time.of.day.expand <- expand.covs(pat.Time.of.day, covars, longnames = TRUE)
pat.Time.of.day.expand$strata <- pat.Time.of.day$trans

msf.Time.of.day2 <- msfit(cfull, pat.Time.of.day.expand, trans = tmat)
pt.Time.of.day2 <- probtrans(msf.Time.of.day2, predt = 0)
elos.Time.of.day2 <- ELOS(pt.Time.of.day2)[1,1:4] 

## 8-12h (staff.count=5)
pat.Time.of.day$Time.of.day[1:6] <- "8-12h"
pat.Time.of.day$staff.count[1:6] <- 5

pat.Time.of.day.expand <- expand.covs(pat.Time.of.day, covars, longnames = TRUE)
pat.Time.of.day.expand$strata <- pat.Time.of.day$trans

msf.Time.of.day3 <- msfit(cfull, pat.Time.of.day.expand, trans = tmat)
pt.Time.of.day3 <- probtrans(msf.Time.of.day3, predt = 0)
elos.Time.of.day3 <- ELOS(pt.Time.of.day3)[1,1:4] 

## 12-16h (staff.count=6)
pat.Time.of.day$Time.of.day[1:6] <- "12-16h"
pat.Time.of.day$staff.count[1:6] <- 6

pat.Time.of.day.expand <- expand.covs(pat.Time.of.day, covars, longnames = TRUE)
pat.Time.of.day.expand$strata <- pat.Time.of.day$trans

msf.Time.of.day4 <- msfit(cfull, pat.Time.of.day.expand, trans = tmat)
pt.Time.of.day4 <- probtrans(msf.Time.of.day4, predt = 0)
elos.Time.of.day4 <- ELOS(pt.Time.of.day4)[1,1:4] 

## 16-20h (staff.count=8)
pat.Time.of.day$Time.of.day[1:6] <- "16-20h"
pat.Time.of.day$staff.count[1:6] <- 8

pat.Time.of.day.expand <- expand.covs(pat.Time.of.day, covars, longnames = TRUE)
pat.Time.of.day.expand$strata <- pat.Time.of.day$trans

msf.Time.of.day5 <- msfit(cfull, pat.Time.of.day.expand, trans = tmat)
pt.Time.of.day5 <- probtrans(msf.Time.of.day5, predt = 0)
elos.Time.of.day5 <- ELOS(pt.Time.of.day5)[1,1:4] 

## 20-24h (staff.count=8)
pat.Time.of.day$Time.of.day[1:6] <- "20-24h"
pat.Time.of.day$staff.count[1:6] <- 8

pat.Time.of.day.expand <- expand.covs(pat.Time.of.day, covars, longnames = TRUE)
pat.Time.of.day.expand$strata <- pat.Time.of.day$trans

msf.Time.of.day6 <- msfit(cfull, pat.Time.of.day.expand, trans = tmat)
pt.Time.of.day6 <- probtrans(msf.Time.of.day6, predt = 0)
elos.Time.of.day6 <- ELOS(pt.Time.of.day6)[1,1:4] 
```


### Time of day expected length of stay


```{r}

pdf("TimeOfDayELOS.pdf")
cols <- brewer.pal(7, "YlGnBu")
cols <- rev(cols[2:7])

elos.Time.of.day.df <- expand.grid(State = c("Registration","Room", "Contact", "Disposition"), Time.of.day = paste("Time of the day", 1:6))
elos.Time.of.day.df$State <- factor(elos.Time.of.day.df$State, levels = c("Registration","Room", "Contact", "Disposition"))
elos.Time.of.day.df$ELOS <- c(elos.Time.of.day1, elos.Time.of.day2, elos.Time.of.day3, elos.Time.of.day4, elos.Time.of.day5, elos.Time.of.day6)
trellis.par.set(superpose.symbol = list(pch = 20, cex = 2))
dotplot(State ~ ELOS, groups = Time.of.day, data = elos.Time.of.day.df, 
        xlim = c(0, max(elos.Time.of.day1, elos.Time.of.day2, elos.Time.of.day3, elos.Time.of.day4, elos.Time.of.day5, elos.Time.of.day6)+0.1), xlab = list("Expected length of stay (hours)", cex = 1.2), auto.key = list(text = c("0-4h","4-8h","8-12h","12-16h","16-20h","20-24h"),columns=3, cex = 1.25), scales = list(x = list(cex = 1.2), y = list(cex = 1.2)), par.settings = simpleTheme(col=cols))

dev.off()

```


### Time of day stacked transition probabilities


```{r echo = FALSE}
pdf("Time of the day - SOP.pdf")

cols <- brewer.pal(7, "YlOrBr")
cols <- c(rev(cols[1:5]),cols[6:7])


par(mfrow = c(2,3), oma = c(4,0.5,0,1), mar = c(4,3.5,2,0.5))

plot(pt.Time.of.day1, xlim = c(0,5), main = "0:00-4:00", cex.main = 1.5, xlab="", ylab="", cex.lab = 1.2, type = "filled", col = cols, legend = rep("", 7))
mtext("Hours since Registration", 1, line=2.5, cex=1.1)
mtext("Probability", 2, line = 2.25, cex=1.2)


plot(pt.Time.of.day2, xlim = c(0,5), main = "4:00-8:00", cex.main = 1.5, xlab="", ylab="", cex.lab = 1.2, type = "filled", col = cols, legend = rep("", 7))
mtext("Hours since Registration", 1, line=2.5, cex=1.1)
mtext("Probability", 2, line = 2.25, cex=1.2)


plot(pt.Time.of.day3, xlim = c(0,5), main = "8:00-12:00", cex.main = 1.5, xlab="", ylab="", cex.lab = 1.2, type = "filled", col = cols, legend = rep("", 7))
mtext("Hours since Registration", 1, line=2.5, cex=1.1)
mtext("Probability", 2, line = 2.25, cex=1.2)

plot(pt.Time.of.day4, xlim = c(0,5), main = "12:00-16:00", cex.main = 1.5, xlab="", ylab="", cex.lab = 1.2, type = "filled", col = cols, legend = rep("", 7))
mtext("Hours since Registration", 1, line=2.5, cex=1.2)
mtext("Probability", 2, line = 2.25, cex=1.2)

plot(pt.Time.of.day5, xlim = c(0,5), main = "16:00-20:00", cex.main = 1.5, xlab="", ylab="", cex.lab = 1.2, type = "filled", col = cols, legend = rep("", 7))
mtext("Hours since Registration", 1, line=2.5, cex=1.1)
mtext("Probability", 2, line = 2.25, cex=1.2)

plot(pt.Time.of.day6, xlim = c(0,5), main = "20:00-24:00", cex.main = 1.5, xlab="", ylab="", cex.lab = 1.2, type = "filled", col = cols, legend = rep("", 7))
mtext("Hours since Registration", 1, line=2.5, cex=1.1)
mtext("Probability", 2, line = 2.25, cex=1.2)

reset <- function() {
    par(mfrow=c(1, 1), oma=rep(0, 4), mar=rep(0, 4), new=TRUE)
    plot(0:1, 0:1, xlab="", ylab="", axes=FALSE)
    }

reset()

legend("bottom",
       legend = c("Registration", "Room", "Contact", "Disposition", "Departure", "Left", "Redirect"),
       fill = cols, ncol=4, xpd = NA, cex = 1, bty="n")

dev.off()

```


## Gender


```{r include = FALSE}

## Levels of covariates used for predictions:  
## Acuity = 4 (most common)
## adjusting for age = 1 years (most common)
## gender = male
## ethnicity = Not Hispanic or Latino
## race = white
## Season = Winter
## Time.of.day == "16-20h"
## staff.count = 8 (most common)


covars <- c("Age", "Gender", "Ethnicity", "Race", "Acuity", "Season", "Time.of.day", "staff.count")

## Male
idx1 <- with(data.msmul, which(Gender == "M"))
pat.gender <- data.msmul[rep(idx1[1], 6), covars]
pat.gender$Age[1:6] <- 1
pat.gender$Gender[1:6] <- "M"
pat.gender$Ethnicity[1:6] <- "Not Hispanic or Latino"
pat.gender$Race[1:6] <- "WHITE"
pat.gender$Season[1:6] <- "Winter"
pat.gender$Time.of.day[1:6] <- "16-20h"
pat.gender$staff.count[1:6] <- 8
pat.gender$Acuity[1:6] <- 4

pat.gender$trans <- 1:6
attr(pat.gender, "trans") <- tmat 
class(pat.gender) <- c("msdata", "data.frame")
pat.gender.expand <- expand.covs(pat.gender, covars, longnames = TRUE)
pat.gender.expand$strata <- pat.gender.expand$trans

msf.gender1 <- msfit(cfull, pat.gender.expand, trans = tmat)
pt.gender1 <- probtrans(msf.gender1, predt = 0)
elos.gender1 <- ELOS(pt.gender1)[1,1:4] 

## Female
pat.gender$Gender[1:6] <- "F"

pat.gender.expand <- expand.covs(pat.gender, covars, longnames = TRUE)
pat.gender.expand$strata <- pat.gender.expand$trans

msf.gender2 <- msfit(cfull, pat.gender.expand, trans = tmat)
pt.gender2 <- probtrans(msf.gender2, predt = 0)
elos.gender2 <- ELOS(pt.gender2)[1,1:4] 
```


### Gender expected length of stay

```{r}
pdf("GenderELOS.pdf")
## Use default lattice colors 
cols <- c("#0080ff", "#ff00ff")
elos.gender.df <- expand.grid(State = c("Registration","Room", "Contact", "Disposition"), gender = paste("Gender", 1:2))
elos.gender.df$State <- factor(elos.gender.df$State, levels = c("Registration","Room", "Contact", "Disposition"))
elos.gender.df$ELOS <- c(elos.gender1, elos.gender2)
trellis.par.set(superpose.symbol = list(pch = 20, cex = 2))
dotplot(State ~ ELOS, groups = gender, data = elos.gender.df, 
        xlim = c(0, max(elos.gender1, elos.gender2)+0.1), xlab = list("Expected length of stay (hours)", cex = 1.2), auto.key = list(text = c("Male", "Female"), columns=2, cex = 1.5), scales = list(x = list(cex = 1.2), y = list(cex = 1.2)), par.settings = simpleTheme(col=cols))
dev.off()
```


### Gender stacked transition probabilities

```{r echo = FALSE}
pdf("Gender.pdf", width = 6, height = 4)

cols <- brewer.pal(7, "YlOrBr")
cols <- c(rev(cols[1:5]),cols[6:7])


par(mfrow = c(1,2), oma = c(3,0.5,0,0.5), mar = c(4,3.5,2,0.5))

plot(pt.gender1, xlim = c(0,5), main = "Male", cex.main = 1.5, xlab="", ylab="", cex.lab = 1.2, type = "filled", col = cols, legend = rep("", 7))
mtext("Hours since Registration", 1, line=2.5, cex=1.2)
mtext("Probability", 2, line = 2.25, cex=1.2)

plot(pt.gender2, xlim = c(0,5), main = "Female", cex.main = 1.5, xlab="", ylab="", cex.lab = 1.2, type = "filled", col = cols, legend = rep("", 7))
mtext("Hours since Registration", 1, line=2.5, cex=1.2)
mtext("Probability", 2, line = 2.25, cex=1.2)

reset <- function() {
    par(mfrow=c(1, 1), oma=rep(0, 4), mar=rep(0, 4), new=TRUE)
    plot(0:1, 0:1, xlab="", ylab="", axes=FALSE)
    }

reset()

legend("bottom",
       legend = c("Registration", "Room", "Contact", "Disposition", 
                  "Departure", "Left", "Redirect"),
       fill = cols, ncol=4, xpd = NA, cex = 1, bty="n")

dev.off()
```


## Ethnicity 


```{r include = FALSE}
## Levels of covariates used for predictions:  
## Acuity = 4 (most common)
## adjusting for age = 1 years (most common)
## gender = male
## ethnicity = Not Hispanic or Latino
## race = white
## Season = Winter
## Time.of.day == "16-20h"
## staff.count = 8 (most common)

covars <- c("Age", "Gender", "Ethnicity", "Race", "Acuity", "Season", "Time.of.day", "staff.count")

## Not Hispanic or Latino
idx1 <- with(data.msmul, which(Ethnicity == "Not Hispanic or Latino"))
pat.ethnicity <- data.msmul[rep(idx1[1], 6), covars]
pat.ethnicity$Age[1:6] <- 1
pat.ethnicity$Gender[1:6] <- "M"
pat.ethnicity$Ethnicity[1:6] <- "Not Hispanic or Latino"
pat.ethnicity$Race[1:6] <- "WHITE"
pat.ethnicity$Season[1:6] <- "Winter"
pat.ethnicity$Time.of.day[1:6] <- "16-20h"
pat.ethnicity$staff.count[1:6] <- 8
pat.ethnicity$Acuity[1:6] <- 4

pat.ethnicity$trans <- 1:6
attr(pat.ethnicity, "trans") <- tmat 
class(pat.ethnicity) <- c("msdata", "data.frame")

pat.ethnicity.expand <- expand.covs(pat.ethnicity, covars, longnames = TRUE)
pat.ethnicity.expand$strata <- pat.ethnicity.expand$trans

msf.ethnicity1 <- msfit(cfull, pat.ethnicity.expand, trans = tmat)
pt.ethnicity1 <- probtrans(msf.ethnicity1, predt = 0)
elos.ethnicity1 <- ELOS(pt.ethnicity1)[1,1:4] 

## Hispanic or Latino
pat.ethnicity$Ethnicity[1:6] <- "Hispanic or Latino"

pat.ethnicity.expand <- expand.covs(pat.ethnicity, covars, longnames = TRUE)
pat.ethnicity.expand$strata <- pat.ethnicity.expand$trans

msf.ethnicity2 <- msfit(cfull, pat.ethnicity.expand, trans = tmat)
pt.ethnicity2 <- probtrans(msf.ethnicity2, predt = 0)
elos.ethnicity2 <- ELOS(pt.ethnicity2)[1,1:4] 


## Other
pat.ethnicity$Ethnicity[1:6] <- "Other"

pat.ethnicity.expand <- expand.covs(pat.ethnicity, covars, longnames = TRUE)
pat.ethnicity.expand$strata <- pat.ethnicity.expand$trans

msf.ethnicity3 <- msfit(cfull, pat.ethnicity.expand, trans = tmat)
pt.ethnicity3 <- probtrans(msf.ethnicity3, predt = 0)
elos.ethnicity3 <- ELOS(pt.ethnicity3)[1,1:4] 


## Unknown
pat.ethnicity$Ethnicity[1:6] <- "Unknown"

pat.ethnicity.expand <- expand.covs(pat.ethnicity, covars, longnames = TRUE)
pat.ethnicity.expand$strata <- pat.ethnicity.expand$trans

msf.ethnicity4 <- msfit(cfull, pat.ethnicity.expand, trans = tmat)
pt.ethnicity4 <- probtrans(msf.ethnicity4, predt = 0)
elos.ethnicity4 <- ELOS(pt.ethnicity4)[1,1:4] 

```


### Ethnicity expected length of stay

```{r}

pdf("EthnicityELOS.pdf")
## Need colors for ethnicity ... use trellis default?
## cols <- c("#0080ff", "#ff00ff", "darkgreen", "#ff0000")
cols <- c("violet", "green", "orange", "darkblue")

elos.ethnicity.df <- expand.grid(State = c("Registration","Room", "Contact", "Disposition"), ethnicity = paste("Ethnicity", 1:4))
elos.ethnicity.df$State <- factor(elos.ethnicity.df$State, levels = c("Registration","Room", "Contact", "Disposition"))
elos.ethnicity.df$ELOS <- c(elos.ethnicity1, elos.ethnicity2, elos.ethnicity3, elos.ethnicity4)
trellis.par.set(superpose.symbol = list(pch = 20, cex = 2))
dotplot(State ~ ELOS, groups = ethnicity, data = elos.ethnicity.df, 
        xlim = c(0, max(elos.ethnicity1, elos.ethnicity2, elos.ethnicity3, elos.ethnicity4)+0.1), xlab = list("Expected length of stay (hours)", cex = 1.2), auto.key = list(text = c("Not Hispanic or Latino", "Hispanic or Latino", "Other", "Unknown"),columns=2, cex = 1.2), scales = list(x = list(cex = 1.2), y = list(cex = 1.2)),par.settings = simpleTheme(col=cols))

dev.off()

```


### Ethnicity stacked transition probabilities


```{r echo = FALSE}
pdf("Ethnicity SOP.pdf")

cols <- brewer.pal(7, "YlOrBr")
cols <- c(rev(cols[1:5]),cols[6:7])


par(mfrow = c(2,2), oma = c(4,0.5,0,0.5), mar = c(4,3.5,2,0.5))

plot(pt.ethnicity1, xlim = c(0,10), main = "Not Hispanic or Latino", cex.main = 1.5, xlab="", ylab="", cex.lab = 1.2, type = "filled", col = cols, legend = rep("", 7))
mtext("Hours since Registration", 1, line=2.5, cex=1.2)
mtext("Probability", 2, line = 2.25, cex=1.2)

plot(pt.ethnicity2, xlim = c(0,10), main = "Hispanic or Latino", cex.main = 1.5, xlab="", ylab="", cex.lab = 1.2, type = "filled", col = cols, legend = rep("", 7))
mtext("Hours since Registration", 1, line=2.5, cex=1.2)
mtext("Probability", 2, line = 2.25, cex=1.2)

plot(pt.ethnicity3, xlim = c(0,10), main = "Other", cex.main = 1.5, xlab="", ylab="", cex.lab = 1.2, type = "filled", col = cols, legend = rep("", 7))
mtext("Hours since Registration", 1, line=2.5, cex=1.2)
mtext("Probability", 2, line = 2.25, cex=1.2)

plot(pt.ethnicity4, xlim = c(0,10), main = "Unknown", cex.main = 1.5, xlab="", ylab="", cex.lab = 1.2, type = "filled", col = cols, legend = rep("", 7))
mtext("Hours since Registration", 1, line=2.5, cex=1.2)
mtext("Probability", 2, line = 2.25, cex=1.2)

reset <- function() {
    par(mfrow=c(1, 1), oma=rep(0, 4), mar=rep(0, 4), new=TRUE)
    plot(0:1, 0:1, xlab="", ylab="", axes=FALSE)
    }

reset()

legend("bottom",
       legend = c("Registration", "Room", "Contact", "Disposition", 
                  "Departure", "Left", "Redirect"),
       fill = cols, ncol=4, xpd = NA, cex = 1.2, bty="n")


dev.off()

```


## Race


```{r include = FALSE}

## Levels of covariates used for predictions:  
## Acuity = 4 (most common)
## adjusting for age = 1 years (most common)
## gender = male
## ethnicity = Not Hispanic or Latino
## race = white
## Season = Winter
## Time.of.day == "16-20h"
## staff.count = 8 (most common)

covars <- c("Age", "Gender", "Ethnicity", "Race", "Acuity", "Season", "Time.of.day", "staff.count")

## WHITE
idx1 <- with(data.msmul, which(Race == "WHITE"))
pat.race <- data.msmul[rep(idx1[1], 6), covars]
pat.race$Age[1:6] <- 1
pat.race$Gender[1:6] <- "M"
pat.race$Ethnicity[1:6] <- "Not Hispanic or Latino"
pat.race$Race[1:6] <- "WHITE"
pat.race$Season[1:6] <- "Winter"
pat.race$Time.of.day[1:6] <- "16-20h"
pat.race$staff.count[1:6] <- 8
pat.race$Acuity[1:6] <- 4

pat.race$trans <- 1:6
attr(pat.race, "trans") <- tmat 
class(pat.race) <- c("msdata", "data.frame")
pat.race.expand <- expand.covs(pat.race, covars, longnames = TRUE)
pat.race.expand$strata <- pat.race.expand$trans

msf.race1 <- msfit(cfull, pat.race.expand, trans = tmat)
pt.race1 <- probtrans(msf.race1, predt = 0)
elos.race1 <- ELOS(pt.race1)[1,1:4] 


## BLACK OR AFRICAN AMERICAN
pat.race$Race[1:6] <- "BLACK OR AFRICAN AMERICAN"
pat.race.expand <- expand.covs(pat.race, covars, longnames = TRUE)
pat.race.expand$strata <- pat.race.expand$trans

msf.race2 <- msfit(cfull, pat.race.expand, trans = tmat)
pt.race2 <- probtrans(msf.race2, predt = 0)
elos.race2 <- ELOS(pt.race2)[1,1:4] 


## ASIAN
pat.race$Race[1:6] <- "ASIAN"
pat.race.expand <- expand.covs(pat.race, covars, longnames = TRUE)
pat.race.expand$strata <- pat.race.expand$trans

msf.race3 <- msfit(cfull, pat.race.expand, trans = tmat)
pt.race3 <- probtrans(msf.race3, predt = 0)
elos.race3 <- ELOS(pt.race3)[1,1:4] 


## OTHER
pat.race$Race[1:6] <- "OTHER"
pat.race.expand <- expand.covs(pat.race, covars, longnames = TRUE)
pat.race.expand$strata <- pat.race.expand$trans

msf.race4 <- msfit(cfull, pat.race.expand, trans = tmat)
pt.race4 <- probtrans(msf.race4, predt = 0)
elos.race4 <- ELOS(pt.race4)[1,1:4] 


## UNKNOWN
pat.race$Race[1:6] <- "UNKNOWN"
pat.race.expand <- expand.covs(pat.race, covars, longnames = TRUE)
pat.race.expand$strata <- pat.race.expand$trans

msf.race5 <- msfit(cfull, pat.race.expand, trans = tmat)
pt.race5 <- probtrans(msf.race5, predt = 0)
elos.race5 <- ELOS(pt.race5)[1,1:4] 
```


### Race expected length of stay

```{r}

pdf("RaceELOS.pdf")

cols <- brewer.pal(5, "Dark2")

elos.race.df <- expand.grid(State = c("Registration","Room", "Contact", "Disposition"), race = paste("Race", 1:5))
elos.race.df$State <- factor(elos.race.df$State, levels = c("Registration","Room", "Contact", "Disposition"))
elos.race.df$ELOS <- c(elos.race1, elos.race2, elos.race3, elos.race4, elos.race5)
trellis.par.set(superpose.symbol = list(pch = 20, cex = 2))
dotplot(State ~ ELOS, groups = race, data = elos.race.df, 
        xlim = c(0, max(elos.race1, elos.race2, elos.race3, elos.race4, elos.race5)+0.1), xlab = list("Expected length of stay (hours)", cex = 1.2), auto.key = list(text = c("White", "Black", "Asian", "Other", "Unknown"), columns=3, cex = 1.2), scales = list(x = list(cex = 1.2), y = list(cex = 1.2)), par.settings = simpleTheme(col=cols))

dev.off()

```


### Race  state transition probabilities

```{r echo = FALSE}

pdf("Race.pdf")

cols <- brewer.pal(7, "YlOrBr")
cols <- c(rev(cols[1:5]),cols[6:7])


par(mfrow = c(2,3), oma = c(4,0.5,0,1), mar = c(4,3.5,2,0.5))

plot(pt.race1, xlim = c(0,5), main = "WHITE", cex.main = 1.5, xlab="", ylab="", cex.lab = 1.2, type = "filled", col = cols, legend = rep("", 7))
mtext("Hours since Registration", 1, line=2.5, cex=1.1)
mtext("Probability", 2, line = 2.25, cex=1.2)

plot(pt.race2, xlim = c(0,5), main = "BLACK", cex.main = 1.5, xlab="", ylab="", cex.lab = 1.2, type = "filled", col = cols, legend = rep("", 7))
mtext("Hours since Registration", 1, line=2.5, cex=1.1)
mtext("Probability", 2, line = 2.25, cex=1.2)

plot(pt.race3, xlim = c(0,5), main = "ASIAN", cex.main = 1.5, xlab="", ylab="", cex.lab = 1.2, type = "filled", col = cols, legend = rep("", 7))
mtext("Hours since Registration", 1, line=2.5, cex=1.1)
mtext("Probability", 2, line = 2.25, cex=1.2)

plot(pt.race4, xlim = c(0,5), main = "OTHER", cex.main = 1.5, xlab="", ylab="", cex.lab = 1.2, type = "filled", col = cols, legend = rep("", 7))
mtext("Hours since Registration", 1, line=2.5, cex=1.1)
mtext("Probability", 2, line = 2.25, cex=1.2)

plot(pt.race5, xlim = c(0,5), main = "UNKNOWN", cex.main = 1.5, xlab="", ylab="", cex.lab = 1.2, type = "filled", col = cols, legend = rep("", 7))
mtext("Hours since Registration", 1, line=2.5, cex=1.1)
mtext("Probability", 2, line = 2.25, cex=1.2)

reset <- function() {
    par(mfrow=c(1, 1), oma=rep(0, 4), mar=rep(0, 4), new=TRUE)
    plot(0:1, 0:1, xlab="", ylab="", axes=FALSE)
    }

reset()

legend("bottom",
       legend = c("Registration", "Room", "Contact", "Disposition", 
                  "Departure", "Left", "Redirect"),
       fill = cols, ncol=4, xpd = NA, cex = 1.2, bty="n")


dev.off()

```
